# Supplementary material for: Agricultural Risk Factors Influence Microbial Ecology in Honghu Lake
Source: Genomics Proteomics Bioinformatics. 2019 Apr 23;17(1):76–90. doi: 10.1016/j.gpb.2018.04.008 (PMC6520916; doi:10.1016/j.gpb.2018.04.008)
Supplement: Supplementary Figure S1 — The core-OTUs and pan-OTUs of water samples and sediment samples from less-impacted group in Honghu lake The flower plots illustrate the number of shared and specific OTUs. A. Flower plot showing numbers of specific OTUs (in the petals) of each water sample and sediment sample and core-OTUs (in the center) of less-impacted group samples. B. Flower plot showing numbers of specific OTUs (in the petal) and core-OTUs (in the center) of each water sample in less-impacted group. C. Flower plot showing numbers of specific OTUs (in the petal) and core-OTUs (in the center) of each sediment less-impacted group sample. D. OTU accumulation curves for pan-OTUs (upper) and core-OTUs (lower) for less-impacted group samples from Honghu lake. E. OTU accumulation curves for pan-OTUs (upper) and core-OTUs (lower) for all water samples from less-impacted group in Honghu lake. F. OTU accumulation curves for pan-OTUs (upper) and core-OTUs (lower) for all sediment samples from less-impacted group in Honghu lake. [file mmc2.zip]

Archive with 1 entries (1 files):
- Figure S1 041119.png
