# Supplementary material for: Agricultural Risk Factors Influence Microbial Ecology in Honghu Lake
Source: Genomics Proteomics Bioinformatics. 2019 Apr 23;17(1):76–90. doi: 10.1016/j.gpb.2018.04.008 (PMC6520916; doi:10.1016/j.gpb.2018.04.008)
Supplement: Supplementary Figure S3 — PCoA and UPGMA among microbial community taxonomical structure A. PCoA result based on OTU relative abundances of samples using weighted Unifrac metric. The red color and blue color represented the water samples and the sediment samples, respectively. B. PCoA result based on OTU relative abundances of samples using weighted Unifrac metric. The different colors represented different types of samples. C. UPGMA result based on the weighted Unfirac metric used in PCoA. The green and pink circles represent less-impacted group and impacted group, respectively, as well as the blue and red boxes represent water and sediment samples, respectively. The clustering result helps to determine the similarity of the microbial communities between different samples. Consequently, the results showed the microbial communities was correlated with agricultural activities. [file mmc4.zip]

Archive with 1 entries (1 files):
- Figure S3 041019.png
