# Supplementary material for: Agricultural Risk Factors Influence Microbial Ecology in Honghu Lake
Source: Genomics Proteomics Bioinformatics. 2019 Apr 23;17(1):76–90. doi: 10.1016/j.gpb.2018.04.008 (PMC6520916; doi:10.1016/j.gpb.2018.04.008)
Supplement: Supplementary Figure S4 — Heatmap plot showing the Kendall correlations between water and sediment samples clustered by UPGMA linkage hierarchical clustering [file mmc5.zip]

Archive with 1 entries (1 files):
- Figure S4 041019.png
