# Supplementary material for: Agricultural Risk Factors Influence Microbial Ecology in Honghu Lake
Source: Genomics Proteomics Bioinformatics. 2019 Apr 23;17(1):76–90. doi: 10.1016/j.gpb.2018.04.008 (PMC6520916; doi:10.1016/j.gpb.2018.04.008)
Supplement: Supplementary Figure S5 — Heatmap plot showing the main functional properties between water and sediment samples clustered by Spearman’s correlation coefficient and UPGMA linkage hierarchical clustering The functional categories with relative abundances more than 0.01 in each sample were selected as main functional properties and shown in this figure. [file mmc6.zip]

Archive with 1 entries (1 files):
- Figure S5 041019.png
