# Supplementary material for: Agricultural Risk Factors Influence Microbial Ecology in Honghu Lake
Source: Genomics Proteomics Bioinformatics. 2019 Apr 23;17(1):76–90. doi: 10.1016/j.gpb.2018.04.008 (PMC6520916; doi:10.1016/j.gpb.2018.04.008)
Supplement: Supplementary Figure S7 — Environmental drivers of microbial community composition of water samples Pairwise comparisons of physicochemical properties and antibiotics of water samples were shown, with a color gradient denoting Pearson’s Correlations Coefficients (PCC). Taxonomic composition and functional composition were related to each physicochemical property and antibiotics by Mantel’s tests. The black triangle represented Pearson’s correlations coefficients between physicochemical properties. The blue square represented Pearson’s correlations coefficients between physicochemical properties and antibiotics. The red triangle represented Pearson’s Correlations Coefficients between antibiotics. Edge width corresponded to Mantel’s r statistic for the corresponding distance correlations, and edge color denoted the statistical significance based on 9999 permutations. [file mmc8.zip]

Archive with 1 entries (1 files):
- Figure S7 041019.png
