# Supplementary material for: Agricultural Risk Factors Influence Microbial Ecology in Honghu Lake
Source: Genomics Proteomics Bioinformatics. 2019 Apr 23;17(1):76–90. doi: 10.1016/j.gpb.2018.04.008 (PMC6520916; doi:10.1016/j.gpb.2018.04.008)
Supplement: Supplementary Figure S8 — Environmental drivers of microbial community composition of physicochemical properties and antibiotics in impacted and less-impacted groups for water and sediment samples, respectively Taxonomic composition and functional composition were related to each physicochemical property and antibiotic by Mantel’s tests. In all figures, edge width corresponded to Mantel’s R statistic for the corresponding distance correlations, and edge color denoted the statistical significance based on 9999 permutations on the right of all figures by gradient descent. The abbreviations of physicochemical properties and antibiotics were seen “Physicochemical characterization and antibiotic analysis”. A. Pairwise comparisons of environmental factors of impacted group in sediment samples were shown, with a color gradient denoting Pearson’s Correlations Coefficients (PCC). Taxonomic composition and functional composition were related to each environmental factor by Mantel’s tests. B. Pairwise comparisons of environmental factors of less-impacted group in sediment samples were shown, with a color gradient denoting Pearson’s correlations coefficients. Taxonomic composition and functional composition were related to each environmental factor by Mantel’s tests. C. Pairwise comparisons of environmental factors of impacted group in water samples were shown, with a color gradient denoting Pearson’s correlations coefficients. Taxonomic composition and functional composition were related to each environmental factor by Mantel’s tests. D. Pairwise comparisons of environmental factors of less-impacted group in water samples were shown, with a color gradient denoting Pearson’s correlations coefficients. Taxonomic composition and functional composition were related to each environmental factor by Mantel’s tests. [file mmc9.zip]

Archive with 1 entries (1 files):
- Figure S8 041019.png
