# Supplementary material for: Agricultural Risk Factors Influence Microbial Ecology in Honghu Lake
Source: Genomics Proteomics Bioinformatics. 2019 Apr 23;17(1):76–90. doi: 10.1016/j.gpb.2018.04.008 (PMC6520916; doi:10.1016/j.gpb.2018.04.008)
Supplement: Supplementary Figure S9 — The correlation analysis between the relative abundances of OTUs and the concentrations of physicochemical properties in water samples based on Pearson’s Correlation Coefficient with corrected P value Pearson’s Correlation Coefficient analysis was conducted to explore the linear relationship between OTUs and physicochemical properties, which were transformed to z-scores before calculation, in water samples. TP represents total phosphorus, PO43−-P represents orthophosphate, TN represents total nitrogen, NH4+-N represents ammonia nitrogen, NO3−-N represents nitrate nitrogen, NO2−-N represented nitrite nitrogen. Denovo 44775 in A and B represents k__Bacteria; p__Bacteroidetes; c__Sphingobacteriia; o__Sphingobacteriales; f__Sphingobacteriaceae. Denovo 71301 in C, D, and E represents k__Bacteria; p__Firmicutes; c__Bacilli; o__Bacillales; f__Bacillaceae; g__Bacillus; s__flexus. Denovo 75752 in F represents k__Bacteria; p__Proteobacteria; c__Deltaproteobacteria; o__Bdellovibrionales; f__Bdellovibrionaceae; g__Bdellovibrio. Denovo 84762 in G represents k__Bacteria; p__Acidobacteria; c__BPC102; o__MVS-40. H. Denovo 89140 represents k__Bacteria; p__Proteobacteria; c__Betaproteobacteria; o__Rhodocyclales; f__Rhodocyclaceae; g__C39 (Table S10). [file mmc10.zip]

Archive with 1 entries (1 files):
- Figure S9 041119.png
