# Supplementary material for: Agricultural Risk Factors Influence Microbial Ecology in Honghu Lake
Source: Genomics Proteomics Bioinformatics. 2019 Apr 23;17(1):76–90. doi: 10.1016/j.gpb.2018.04.008 (PMC6520916; doi:10.1016/j.gpb.2018.04.008)
Supplement: Supplementary Figure S10 — The correlation analysis between the relative abundances of OTUs and the concentrations of antibiotics in water samples based on Pearson’s Correlation Coefficient with corrected P value Pearson’s Correlation Coefficient analysis was conducted to explore the linear relationship between OTUs and antibiotics, which were transformed to z-scores before calculation, in water samples. A. Denovo 9842 represents k__Bacteria; p__Proteobacteria; c__Betaproteobacteria; o__Burkholderiales; f__Comamonadaceae. CTC represents chlortetracycline. B. Denovo 71031 represents k__Bacteria; p__Firmicutes; c__Bacilli; o__Bacillales; f__Bacillaceae; g__Bacillus; s__flexus. OTC represents oxytetracycline (Table S10). [file mmc11.zip]

Archive with 1 entries (1 files):
- Figure S10 041019_modified_201904001632762300.png
