# Supplementary material for: Agricultural Risk Factors Influence Microbial Ecology in Honghu Lake
Source: Genomics Proteomics Bioinformatics. 2019 Apr 23;17(1):76–90. doi: 10.1016/j.gpb.2018.04.008 (PMC6520916; doi:10.1016/j.gpb.2018.04.008)
Supplement: Supplementary Figure S11 — The correlation analysis between the relative abundances of OTUs and the concentrations of physicochemical properties in sediment samples based on Pearson’s Correlation Coefficient with corrected P value Pearson’s Correlation Coefficient analysis was conducted to explore the linear relationship between OTUs and physicochemical properties, which were transformed to z-scores before calculation, in sediment samples. Sed-OM represents the organic matter content in sediment. A. Denovo 18861 represents k__Bacteria; p__Bacteroidetes; c__Saprospirae; o__Saprospirales; f__Chitinophagaceae. B. Denovo 31743 represents k__Bacteria; p__Firmicutes; c__Clostridia; o__Clostridiales; f__Clostridiaceae; g__Clostridium (Table S10). [file mmc12.zip]

Archive with 1 entries (1 files):
- Figure S11 041019.png
