# Supplementary material for: Agricultural Risk Factors Influence Microbial Ecology in Honghu Lake
Source: Genomics Proteomics Bioinformatics. 2019 Apr 23;17(1):76–90. doi: 10.1016/j.gpb.2018.04.008 (PMC6520916; doi:10.1016/j.gpb.2018.04.008)
Supplement: Supplementary Figure S12 — The correlation analysis between the relative abundances of OTUs and the concentrations of antibiotics in sediment samples based on Pearson’s Correlation Coefficient with corrected P value Pearson’s Correlation Coefficient analysis was conducted to explore the linear relationship between OTUs and antibiotics, which were transformed to z-scores before calculation, in sediment samples. A. Denovo 38876 represents k__Bacteria; p__Chloroflexi; c__Anaerolineae; o__Caldilineales; f__Caldilineaceae; g__Caldilinea. TC represents tetracycline. B. Denovo 52303 represents k__Bacteria; p__Proteobacteria; c__Alphaproteobacteria; o__Caulobacterales; f__Caulobacteraceae. SMD represents sulfadimidine. C. Denovo 56244 represents k__Bacteria; p__Firmicutes; c__Clostridia; o__Clostridiales; f__Clostridiaceae. CIP represents ciprofloxacin. D. Denovo 84756 represents k__Bacteria; p__Firmicutes; c__Bacilli; o__Bacillales; f__Planococcaceae. SMR represented sulfamerazine. E. Denovo 124422 represents k__Bacteria; p__Bacteroidetes; c__Flavobacteriia; o__Flavobacteriales; f__Flavobacteriaceae; g__Flavobacterium (Table S10). SMZ represents sulfamethoxazole. [file mmc13.zip]

Archive with 1 entries (1 files):
- Figure S12 041119.png
