# Supplementary material for: Agricultural Risk Factors Influence Microbial Ecology in Honghu Lake
Source: Genomics Proteomics Bioinformatics. 2019 Apr 23;17(1):76–90. doi: 10.1016/j.gpb.2018.04.008 (PMC6520916; doi:10.1016/j.gpb.2018.04.008)
Supplement: Supplementary Figure S13 [file mmc14.zip]

Archive with 1 entries (1 files):
- Figure S13 041019.png
