# Supplementary material for: Agricultural Risk Factors Influence Microbial Ecology in Honghu Lake
Source: Genomics Proteomics Bioinformatics. 2019 Apr 23;17(1):76–90. doi: 10.1016/j.gpb.2018.04.008 (PMC6520916; doi:10.1016/j.gpb.2018.04.008)
Supplement: Supplementary Table S1 [file mmc16.xlsx]

## Sheet: Sheet1
Table S1 Physicochemical properties for 14 water samples in Honghu lake
Note: W, water; L, Lake; P, Pond; R, River; T, temperature; nLF Cond, Temperature compensated conductivity; Sal, salinity; DO, dissolved oxygen; ORP, Oxidation-Reduction Potential; Tur, Turbidity; Chl-a, Chlorophyll-a; fDOM, fluorescent dissolved organic matter; TP, total phosphorus; TN, total nitrogen; NO3--N, nitrate nitrogen; NO2--N, nitrite nitrogen; NH4+-N, ammonia nitrogen; PO43--P, orthoph…
Sample	Group	T	nLF Cond	Sal	DO	pH	ORP	Tur	Chl-a	fDOM	TP	TN	NO3--N	NO2--N	NH4+-N	PO43--P	CODMn
		(°C)	(µS/cm)	(psu)	(mg/L)		(mV)	(FNU)	(µg/L)	(RFU)	(mg/L)	(mg/L)	(mg/L)	(mg/L)	(mg/L)	(mg/L)	(mg/L)
L1W	Impacted	13.671	629.55	0.3	4.77	8.775	41.65	36.005	1.825	16.99	0.251002	7.26869	5.21922	0.282818	1.75143	0.0850044	7.24467
L2W	Impacted	13.094	568.657	0.27	11.2071	9.13143	28.7143	32.0857	10.1429	10.26	0.314306	2.52381	0.749211	0.100654	1.13081	0.0681232	5.78274
P2W	Impacted	12.3546	391.9	0.19	8.636	8.946	37.22	191.016	90.314	9.766	1.2287	3.00037	0.313507	0.0206207	1.13081	0.0104461	16.5036
P4W	Impacted	13.3555	278.967	0.13	11.4767	9.03667	26.0333	132.067	92.0483	10.22	0.758842	2.50309	0.188444	0.00300156	0.73985	0.0118528	12.7675
R3W	Impacted	13.7102	427.35	0.2	5.635	8.78375	38.5	28.0575	7.0775	17.9838	0.111733	1.22881	0.378056	0.0253988	0.564874	0.00200552	7.89442
R4W	Impacted	13.4645	487.4	0.23	1.729	8.856	35.08	23.264	3.807	13.236	0.767283	4.72013	0.515222	0.0322673	3.2852	0.400119	8.60914
L3W	Less-impacted	13.0347	395.6	0.188333	12.8217	9.46333	21.2833	15.155	39.8567	10.115	0.137054	0.94909	0.131963	0.00031389	0.586746	0.00341228	9.68122
L4W	Less-impacted	12.7254	344.725	0.16	12.9812	9.55375	10.75	1.75875	7.49	11.7637	0.138461	0.56577	0.135998	0.00120978	0.447312	0.0146664	6.9198
L5W	Less-impacted	13.4302	407.36	0.19	13.048	9.496	-2.84	23.88	48.638	9.992	0.215833	1.14593	0.107757	0.00120978	0.430908	0.00481904	9.35635
L6W	Less-impacted	13.0394	460.356	0.22	11.1033	9.55111	11.4889	65.6772	41.0567	9.59611	0.290391	1.31169	0.115826	0.00180704	0.160242	0.00200552	9.51878
L7W	Less-impacted	13.4533	452.683	0.22	12.1817	9.42833	2.95	17.955	46.7183	11.055	0.152529	0.59685	0.0996889	0.0024043	0.217656	0.00341228	10.9807
L8W	Less-impacted	13.4389	461.712	0.22	11.7525	9.3	4.25	49.3875	41.155	9.2725	0.253816	0.80405	0.1481	0.0107659	0.176646	0.0104461	9.35635
L9W	Less-impacted	13.8444	530.229	0.25	12.1029	9.31429	4.42857	23.07	30.3186	10.6771	0.153936	1.70537	0.640285	0.0630262	0.395366	0.0062258	7.73198
L10W	Less-impacted	13.522	646.9	0.31	4.83	8.68667	35.6	31.52	1.95667	17.7833	0.155342	1.31169	0.333678	0.0379413	0.485588	0.00903932	10.0061
Statistics	Impacted mean	13.275	463.971	0.22	7.2423	8.92147	34.5329	73.7491	34.2024	13.076	0.571978	3.54082	1.22728	0.07746	1.43383	0.0962584	9.80034
	Less-impacted mean	13.311	462.446	0.219792	11.3527	9.34919	10.9888	28.5504	32.1487	11.2819	0.18717	1.0488	0.214162	0.0148348	0.362558	0.00675334	9.19391
	P value of t-test	0.884312	0.980632	0.994526	0.0546243	0.00375118	0.000685027	0.182351	0.917867	0.339148	0.075262	0.0356079	0.263038	0.210755	0.0458211	0.210657	0.73537
