# Supplementary material for: Agricultural Risk Factors Influence Microbial Ecology in Honghu Lake
Source: Genomics Proteomics Bioinformatics. 2019 Apr 23;17(1):76–90. doi: 10.1016/j.gpb.2018.04.008 (PMC6520916; doi:10.1016/j.gpb.2018.04.008)
Supplement: Supplementary Table S2 [file mmc17.xlsx]

## Sheet: Sheet1
Table S2 Physicochemical properties for 14 sediment samples in Honghu lake
Note: S and Sed, sediment; L, Lake; P, Pond; R, River; Sed-ORP, oxidation-reduction potential; Sed-OM, the organic matter content; Sed-NH4+-N, ammonia nitrogen; Sed-LP, labile phosphorus; Sed-TN, total nitrogen; Sed-TP, total phosphorus. P value of t-test was calculated between impacted and less-impacted groups.
Sample	Group	Sed-ORP	Sed-pH	Sed-OM	Sed-NH4+-N	Sed-LP	Sed-TN	Sed-TP
		(mv)		(g/g)	(μg/g)	(μg/g)	(μg/g)	(μg/g)
L1S	Impacted	-383	7.03	0.0647052	478.97	5.64316	538.864	2850.43
L2S	Impacted	-370	7.44	0.208012	729.528	8.05758	2379.95	1541.72
P1S	Impacted	-210	7.66	0.0947987	664.353	4.36677	1983.9	1661.31
P2S	Impacted	-193	7.43	0.0818363	117.143	1.98851	378.304	1907.34
P3S	Impacted	-150	7.23	0.0544839	92.188	2.22176	110.704	902.738
P4S	Impacted	-140	7.26	0.0900826	221.168	1.11575	1159.7	1497.3
R1S	Impacted	-362	7.1	0.0759109	468.4	4.75814	913.504	2529.23
R2S	Impacted	-250	7.21	0.0804524	303.177	6.18287	1031.25	4138.64
L3S	Less-impacted	-230	6.9	0.300158	814.28	14.7032	2850.93	851.483
L5S	Less-impacted	-324	7.05	0.29561	359.045	15.2281	2990.08	960.827
L6S	Less-impacted	-180	6.41	0.235817	1006.66	7.36267	2572.62	1172.68
L8S	Less-impacted	-360	7.51	0.10471	353.536	1.39881	1705.6	1172.68
L9S	Less-impacted	-327	7.45	0.274559	660.132	11.4373	2123.06	988.163
L10S	Less-impacted	-225	7.21	0.270361	1391.71	16.7612	3343.31	1261.52
Statistics	Impacted mean	-257.25	7.295	0.0937852	384.366	4.29182	1062.02	2128.59
	Less-impacted mean	-274.333	7.08833	0.246869	764.227	11.1485	2597.6	1067.89
	P value of t-test	0.717931	0.290343	0.00205549	0.074256	0.0335004	0.00132085	0.0213343
