# Supplementary material for: Agricultural Risk Factors Influence Microbial Ecology in Honghu Lake
Source: Genomics Proteomics Bioinformatics. 2019 Apr 23;17(1):76–90. doi: 10.1016/j.gpb.2018.04.008 (PMC6520916; doi:10.1016/j.gpb.2018.04.008)
Supplement: Supplementary Table S3 [file mmc18.xlsx]

## Sheet: Sheet1
Table S3 Antibiotics concentrations for water samples (ng/L) and sediment samples (ng/g dry weight) in Honghu Lake
Note: In this table, the concentrations of sulfadiazine (SDZ), sulfamerazine (SMR), sulfadimidine (SMD), sulfamethoxazole (SMZ), ofloxacin (OFL), ciprofloxacin (CIP), tetracycline (TC), oxytetracycline (OTC) and chlortetracycline (CTC) were listed.
	Water (ng/L)					Sediment (ng/g dry weight)
	Less-impacted	Average	Impacted	Average		Less-impacted	Average	Impacted	Average
TC	0−519.79	154.469	98.46−701.93	332.324		1403.99−5750.25	3200.98	604.17−40008.08	2125.3
OTC	0−335.65	135.457	111.20−2199.46	704.605		15.11−152.57	68.9067	11.60−150.92	67.99
CTC	218.94−828.86	468.887	436.61−1431.33	712.493		188.85−1053.55	500.588	112.98−967.61	376.82
SDZ	0−322.46	194.029	0−261.06	111.133		10.65−1553.40	685.707	197.62−712.84	433.821
SMR	0−141.54	53.7839	0−107.57	17.928		7.42−62.12	20.365	14.16−152.40	74.4638
SMD	39.50−118.81	75.6406	0−117.54	34.6086		0−57.48	18.12	0−25.47	5.405
OFL	0−103.15	54.2069	0−38.89	6.48122		0−29.59	9.24167	0−34.28	8.0175
CIP	0−72.28	28.7881	0−106.15	28.1691		0−54.33	9.055	0−0	0
SMZ	0−254.89	91.562	0−112.66	18.777		0−505.54	149.042	8.80−187.17	50.5863
