# Supplementary material for: Agricultural Risk Factors Influence Microbial Ecology in Honghu Lake
Source: Genomics Proteomics Bioinformatics. 2019 Apr 23;17(1):76–90. doi: 10.1016/j.gpb.2018.04.008 (PMC6520916; doi:10.1016/j.gpb.2018.04.008)
Supplement: Supplementary Table S4 [file mmc19.xlsx]

## Sheet: Sheet1
Table S4 Number of processed sequencing reads and estimates for diversity of each water sample and sediment sample from Honghu lake
Note: W, water; S, sediment; L, Lake; P, Pond; R, River. As to the values of Shannon, Chao 1 and PD whole tree were the maximum value obtained from the results of QIIME.
Sample	Raw data	Clean data	Used_data	Observed_OTUs	Shannon	Chao 1	PD whole tree
L1W	95761	75777	61638	3209	9.11075	4287.74	155.485
L2W	103914	86990	76086	3460	8.42794	4584.48	168.058
L3W	113496	92568	81982	2855	8.74625	3492.23	139.313
L4W	134059	110777	96775	2486	8.06777	3295.06	125.493
L5W	108611	92157	84304	2820	8.60603	3530.99	139.883
L6W	115543	98122	87855	3625	8.8292	4578.47	175.441
L7W	105276	88330	82207	2590	8.17704	3228.06	138.547
L8W	103972	84918	76018	3449	8.79899	4454.2	168.155
L9W	111704	93477	83511	3503	8.66261	4434.35	163.736
L10W	123762	101901	92474	3461	8.73575	4225.5	169.658
P2W	275314	230890	202110	5055	9.40968	5411.03	205.218
P4W	130151	97895	85037	2767	8.57382	3535.08	136.345
R3W	91819	76366	65399	3357	8.69467	4436.89	158.707
R4W	132943	101407	88140	3145	8.85929	3982.27	147.527
L1S	206606	179385	165469	3653	6.65728	4216.28	149.584
L2S	237905	202348	178520	5015	9.1606	5255.56	198.705
L3S	219620	187415	172095	3473	6.30963	3898.78	146.818
L5S	176805	148921	126530	3692	7.71456	4307.41	170.087
L6S	164914	140318	119922	4001	9.03919	4553.3	180.086
L8S	207461	176970	158859	4603	8.08832	4991.17	192.604
L9S	212224	169843	152670	4394	8.77791	4755.57	188.766
L10S	176864	151854	141800	3833	6.71774	4352.69	168.383
P1S	211514	179581	156914	4869	8.87858	5338.41	200.245
P2S	257443	221034	202813	4401	7.30857	4735.71	172.886
P3S	146843	123411	96513	3876	8.4194	4748.03	174.027
P4S	140893	118873	89519	4260	9.08235	5063.35	193.359
R1S	162858	137710	108761	4452	9.4352	4967.37	191.148
R2S	173130	146549	124577	4547	8.78428	5166.46	196.155
