# Supplementary material for: Agricultural Risk Factors Influence Microbial Ecology in Honghu Lake
Source: Genomics Proteomics Bioinformatics. 2019 Apr 23;17(1):76–90. doi: 10.1016/j.gpb.2018.04.008 (PMC6520916; doi:10.1016/j.gpb.2018.04.008)
Supplement: Supplementary Table S5 [file mmc20.xlsx]

## Sheet: Sheet1
Table S5 The information of core-OTUs among in freshwater samples and sediment samples from Honghu lake
Note: The information including the core-OTUs' name, the relative abundance of each OTUs in each sample, the representive sequence of each core-OTUs and the taxonomy of each core OTUs.
OTUs	R1S	L8W	P1S	L1W	L7W	L2W	R4W	P2W	L10W	R3W	P3S	P2S	L5S	L1S	R2S	L4W	L9W	L6W	P4S	L8S	L2S	L10S	L6S	L9S	P4W	L3S	L5W	L3W	Average	Representive sequence	taxonomy
denovo1174	0.000652808	0.0130232	0.00225601	0.00107077	0.00586325	0.000749152	0.00105514	0.00157332	0.00937561	0.000886864	0.000694207	0.000251463	0.000403066	0.000344475	0.0020389	0.00158099	0.00336483	0.00534972	0.000614395	0.00434347	0.000588169	0.00157264	0.000350228	0.000930111	0.001223	4.06752e-05	0.0053141	0.0027689	0.00243855	TGCCAGCAGCCGCGGTAAGACGAACCAAGCGAACGTTATTCGGAATTACTGGGCTTAAAGCGCGTGTAGGCGGATGACCACGTCAGTCGTTGAAATCCCCCGGCTCAACCGGGGAACAGGCGCTGATACGAGTTATCTGGAGGTGGGTAGGGGAGACTGGAACTTCCGGTGGAGCGGTGAAATGCGTTGAGATCGGAAGGAACGCCCGCGGCGAAAGCGAGTCTCTGGACCCATACTGACGCTGAGACGCGAAAGCCAGGGGAGCAAACGGGATTAGATACCCCGGTAGTCCTGGCTGTAAACATTGGGCACTGGGTAGTGGAACCGCCGATGGTTTCACTGCCGCAGGGAAACCGTGAAGTGCCCCGCCTGGGGAGTATGGTCGCAAGGCTGAAACTC…	k__Bacteria; p__Bacteroidetes; c__[Saprospirae]; o__[Saprospirales]; f__Saprospiraceae; g__; s__
denovo1411	5.51668e-05	0.000776132	0.00262564	6.4895e-05	0.00273699	9.20012e-05	0.000124801	0.000366119	0.00194649	0.000474013	0.000165781	0.00198705	4.74196e-05	1.20869e-05	2.40815e-05	0.00338931	0.0010298	0.00125206	0.000837811	6.92438e-05	0.000688998	2.11566e-05	3.3355e-05	0.000189952	0.00141115	4.6486e-05	0.00449563	0.000670879	0.000915518	AGTGTCAGCCGCCGCGGTAATACGGAGGATCCAAGCGTTATCCGGAATCATTGGGTTTAAAGGGTCCGTAGGCGGTCTTATAAGTCAGTGGTGAAATCTCCCCGCTCAACGGGGAAACGGCCATTGATACTGTAAGACTTGAATTATTAGGAAGTAACTAGAATATGTAGTGTAGCGGTGAAATGCTTAGAGATTACATGGAATACCAATTGCGAAGGCAGGTTACTACTAATGGATTGACGCTGATGGACGAAAGCGTGGGTAGCGAACAGGATTAGATACCCTGGTAGTCCACGCCGTAAACGATGGATACTAGCTGTTGGGAGCAATCTCAGTGGCTAAGCGAAAGTGATAAGTATCCCACCTGGGGAGTACGTTCGCAAGAATGAAACTCAAAGG…	k__Bacteria; p__Bacteroidetes; c__Flavobacteriia; o__Flavobacteriales; f__Flavobacteriaceae; g__Flavobacterium; s__
denovo7309	0.0011677	0.000407798	0.00407229	0.000859859	0.000133809	0.000368005	0.00010211	0.00156838	0.000248719	0.00142204	0.000652762	0.00177996	0.00308227	0.00063456	0.00189441	5.16662e-05	0.000263438	0.000341472	0.00131816	0.00377693	0.00193256	0.00262341	0.00246827	0.0044868	7.05575e-05	0.000633371	5.93092e-05	6.0989e-05	0.00130291	GGCCAGCAGCCGCGGTAATACGGGGGGTGCTAGCGTTATTCGGAATCATTGGGCGTAAAGGGCGCGTAGGCGGTCTTTTAAGTCAGATGTGAAAGCCCTCGGCTTAACCGAGGAAGTGCATTTGATACTAAGAGACTTGAGTATGGGAGAGGGAAGCGGAATTCCTGGTGTAGCGGTGAAATGCGTAGATATCAGGAGGAACACCGGTGGCGAAGGCGGCTTCCTGGACCAATACTGACGCTGAGGCGCGAAGGCGTGGGGAGCAAACAGGATTAGATACCCTGGTAGTCCACGCAGTAAACGGTGAACACTAGGTGTAGCGGGTATTGACCCCTGCTGTGCCGAAGCTAACGCATTAAGTGTTCCGCCTGGGAAGTACGGCCGCAAGGTTAAAACTCA…	k__Bacteria; p__Proteobacteria; c__Deltaproteobacteria; o__Desulfobacterales; f__Desulfobacteraceae; g__Desulfococcus; s__
denovo9842	0.000128723	0.00115762	0.000203933	0.000535384	0.00138674	0.00043372	0.000453823	0.00106867	0.000811039	0.000795119	7.25291e-05	8.38211e-05	0.000679681	0.000145042	0.000361222	0.000237665	0.00113757	0.0010358	6.70249e-05	0.00030845	0.000431324	0.000423131	0.00103401	0.000746709	0.00575044	0.000127836	0.00110315	0.000475714	0.000756996	GGCCAGCAGCCGCGGTAATACGGAGGGTGCAAGCGTTATCCGGATTCACTGGGTTTAAAGGGTGCGTAGGTGGGCAGGTAAGTCAGTGGTGAAATCCCCGAGCTTAACTTGGGAACTGCCGTTGATACTATCTGTCTTGAATATCGTGGAGGTAAGCGGAATATGTCATGTAGCGGTGAAATGCTTAGAGATGACATAGAACACCAATTGCGAAGGCAGCTTGCTACACGGTAATTGACACTGAGGCACGAAAGCGTGGGGAGCAAACAGGATTAGATACCCTGGTAGTCCACGCCCTAAACTATGGATACTCGACATCAGCGATACACTGTTGGTGTCTGAGCGAAAGCATTAAGTATCCCACCTGGGAAGTACGATCGCAAGATTGAAACTCAAAGG…	k__Bacteria; p__Bacteroidetes; c__[Saprospirae]; o__[Saprospirales]; f__Chitinophagaceae; g__; s__
denovo13272	8.27503e-05	0.00027625	0.000133831	0.000438041	0.00052307	5.25721e-05	0.000544588	0.000613497	0.000475809	0.000214071	9.32517e-05	0.000118336	7.90326e-06	2.41737e-05	1.60543e-05	0.000454663	0.000179617	0.000261795	6.70249e-05	3.77693e-05	5.60161e-05	4.23131e-05	8.33875e-06	6.55008e-05	0.00348084	1.16215e-05	0.00107943	0.00050011	0.000352115	TGCCAGCAGCCGCGGTAATACGGAGGGGGCTAGCGTTGTTCGGAATTACTGGGCGTAAAGCGCACGTAGGCGGACCTGAAAGTCAGAGGTGAAATCCCGGGGCTCAACCCCGGAACGGCCTTTGAAACTCCTGGTCTTGAGGTCGAGAGAGGTGAGTGGAATTCCGAGTGTAGAGGTGAAATTCGTAGATATTCGGAGGAACACCAGTGGCGAAGGCGGCTCACTGGCTCGATACTGACGCTGAGGTGCGAAAGCGTGGGGAGCAAACAGGATTAGATACCCTGGTAGTCCACGCCGTAAACGATGAATGCCAGACGTCGGGTAGCATGCTATTCGGTGTCACACCTAACGGATTAAGCATTCCGCCTGGGGAGTACGGCCGCAAGGTTAAAACTCAAA…	k__Bacteria; p__Proteobacteria; c__Alphaproteobacteria; o__Rhodobacterales; f__Rhodobacteraceae; g__Rhodobacter; s__
denovo16545	0.000983809	0.00486727	0.00112801	0.00326098	0.00509689	0.00322004	0.0103585	0.0108846	0.00828341	0.00729369	0.000663123	0.000202157	0.000561132	0.000555995	0.000393331	0.00485663	0.00364024	0.00470093	0.000446833	0.00173109	0.000627381	0.00102962	0.000783843	0.00121176	0.00424521	0.000214998	0.00467356	0.00235418	0.00315247	TGCCAGCAGCCGCGGTAATACGAAGGGGGCTAGCGTTGTTCGGAATTACTGGGCGTAAAGCGCACGTAGGCGGGTCGTTAAGTCAGGGGTGAAATCCCGGAGCTCAACTCCGGAACTGCCTTTGATACTGGCGATCTAGAGATCGGAAGAGGTGAGTGGAATTCCCAGTGTAGAGGTGAAATTCGTAGATATTGGGAAGAACACCAGTGGCGAAGGCGGCTCACTGGTCCGATACTGACGCTGAGGTGCGAAAGCGTGGGGAGCAAACAGGATTAGATACCCTGGTAGTCCACGCCGTAAACTATGGAAGCTAGCCGTCAGTCAGCTTGCTGAGTGGTGGCGCAGCTAACGCATTAAGCTTCCCGCCTGGGGAGTACGGTCGCAAGATTAAAACTCAAA…	k__Bacteria; p__Proteobacteria; c__Alphaproteobacteria; o__Rhizobiales; f__; g__; s__
denovo17757	0.000358584	0.000210476	0.000165696	0.00343944	0.00030411	0.000289146	0.00028364	0.000756976	0.000356857	0.00292053	0.00108794	0.000167642	2.37098e-05	0.000102738	0.000216733	0.000185998	0.000143694	0.000125206	0.00101654	6.92438e-05	3.92113e-05	1.41044e-05	8.33875e-05	6.55008e-05	0.00114068	5.81074e-06	0.000118618	3.65934e-05	0.000490315	GCAGCAGCCGCGGTAATACGGAGGGAGCTAGCGTTGTTCGGAATTACTGGGCGTAAAGCGCACGTAGGCGGCTACTCAAGTCAGAGGTGAAAGCCCGGGGCTCAACCCCGGAACTGCCTTTGAAACTAGGTAGCTAGAATCTTGGAGAGGTCAGTGGAATTCCGAGTGTAGAGGTGAAATTCGTAGATATTCGGAAGAACACCAGTGGCGAAGGCGACTGACTGGACAAGTATTGACGCTGAGGTGCGAAAGCGTGGGGAGCAAACAGGATTAGATACCCTGGTAGTCCACGCCGTAAACGATGATAACTAGCTGTCCGGGCACTTGGTGCTTGGGTGGCGCAGCTAACGCATTAAGTTATCCGCCTGGGGAGTACGGTCGCAAGATTAAAACTCAAAG…	k__Bacteria; p__Proteobacteria; c__Alphaproteobacteria; o__Sphingomonadales; f__Sphingomonadaceae; g__Novosphingobium; s__
denovo18861	0.000993003	0.000591965	0.000688275	0.00175217	0.000377097	0.000420577	0.000442478	0.00427469	0.000356857	0.00391443	0.000186503	0.00022681	0.00433889	0.000429083	0.000947205	0.000103332	0.000407132	0.000546355	0.000312783	0.00165556	0.00112032	0.0017701	0.00256	0.00230563	0.000270471	0.00188849	0.000308408	0.000329341	0.00119707	GGCCAGCAGCCGCGGTAATACAGAGGGTGCGAGCGTTAATCGGAATTACTGGGCGTAAAGCGCACGTAGTCGGCTTGTCAAGTCGGGTGTGAAATCCCCGGGCTCAACCTGGGAACTGCATCCGAAACTGACTTGCTAGAGTATGGGAGAGGGAGGCGGAATTTCTGGTGTAGCAGTGAAATGCGTAGATATCAGAAGGAACATCAGTGGCGAAGGCGGCCTCCTGGACCAATACTGACGATCAGGTGCGAAAGCGTGGGGAGCAAACAGGATTAGATACCCTGGTAGTCCACGCCCTAAACGATGACAACTGGATGTCGGGAGGGTTTGCCTTCCGGTGTCGTAGCTAACGCGTTAAGTTGTCCGCCTGGGAAGTACGGCCGCAAGGTTGAAACTCAA…	k__Bacteria; p__Proteobacteria; c__Gammaproteobacteria; o__Xanthomonadales; f__Sinobacteraceae; g__; s__
denovo19177	0.00138837	0.000342024	0.00182265	0.000210909	0.00010948	0.000578293	6.80735e-05	0.000643182	0.000475809	0.000428141	4.14452e-05	0.000581817	0.00449696	0.000126912	0.000923124	4.1333e-05	0.000263438	0.000432531	0.000592053	0.00180663	0.00134999	0.00180536	0.00335218	0.00436235	7.05575e-05	0.00110985	9.48947e-05	7.31868e-05	0.000985412	GGCCAGCAGCCGCGGTAATACGGAGGGTGCAAGCGTTGTTCGGAATTACTGGGCGTAAAGGGCGTGTAGGCGGTGTGGTAAGTCAGATGTGAAAGCCCTGGGCTTAACCCAGGAAGTGCATTTGAAACTGCCATGCTTGAGTATGGGAGAGGAGAGTGGAATTCCCAGTGTAGAGGTGAAATTCGTAGATATTGGGAGGAACACCCGTGGCGAAGGCGACTCTCTGGACCAATACTGACGCTGAGGCGCGAAAGCGTGGGGAGCAAACAGGATTAGATACCCTGGTAGTCCACGCTGTAAACGATGAGCACTAGGTGTAGCGGGTATTGACCCCTGCTGTGCCGTAGCTAACGCATTAAGTGCTCCGCCTGGGGAGTACGGCCGCAAGGCTAAAACTCA…	k__Bacteria; p__Proteobacteria; c__Deltaproteobacteria; o__Desulfarculales; f__Desulfarculaceae; g__; s__
denovo23072	0.000137917	0.000289405	5.73563e-05	0.000340699	0.000182466	0.000394291	0.000703426	0.00103899	0.000443368	0.000626921	9.32517e-05	1.97226e-05	3.95163e-05	6.04343e-05	5.61901e-05	0.000402997	0.00034726	0.000398384	4.46833e-05	0.000207731	0.000100829	4.23131e-05	4.16938e-05	2.62003e-05	0.000152875	4.6486e-05	0.00013048	0.000243956	0.000238209	TTACGGGAGGCAGCAGCCGCGGTAATACGAAGGGGGCTAGCGTTGTTCGGAATTACTGGGCGTAAAGCGCACGTAGGCGGGTCGTTAAGTCAGGGGTGAAATCCCGGAGCTCAACTCCGGAACTGCCTTTGATACTGGCGATCTTGAGATCGGAAGAGGTGAGTGGAATTCCCAGTGTAGAGGTGAAATTCGTAGATATTGGGAAGAACACCAGTGGCGAAGGCGGCTCACTGGTCCGATACTGACGCTGAGGTGCGAAAGCGTGGGGAGCAAACAGGATTAGATACCCTGGTAGTCCACGCCGTAAACTATGGAAGCTAGCCGTCAGTCAGCTTGCTGAGTGGTGGCGCAGCTAACGCATTAAGCTTCCCGCCTGGGGAGTACGGTCGCAAGATTAAA…	k__Bacteria; p__Proteobacteria; c__Alphaproteobacteria; o__Rhizobiales; f__; g__; s__
denovo23148	0.000229862	5.26191e-05	0.00800438	0.000162238	0.00041359	0.000105144	0.00175857	7.42133e-05	4.32554e-05	0.000214071	0.00107758	0.00372264	0.000474196	0.000338432	0.000377277	9.29992e-05	0.00136509	0.000455296	0.00217831	0.000195142	0.0101445	7.05219e-05	4.16938e-05	0.000923561	0.000211673	0.000952962	0.00354669	0.000512308	0.00134782	TGCCAGCAGCCGCGGTAATACGGAGGATCCAAGCGTTATCCGGAATCATTGGGTTTAAAGGGTCCGTAGGCGGTTTAGTAAGTCAGTGGTGAAAGCCCATCGCTCAACGGTGGAACGGCCATTGATACTGCTAAACTTGAATTATTAGGAAGTAACTAGAATATGTAGTGTAGCGGTGAAATGCTTAGAGATTACATGGAATACCAATTGCGAAGGCAGGTTACTACTAATTGATTGACGCTGATGGACGAAAGCGTGGGTAGCGAACAGGATTAGATACCCTGGTAGTCCACGCCGTAAACGATGGATACTAGCTGTTGGAAGCAATTTCAGTGGCTAAGCGAAAGTGATAAGTATCCCACCTGGGGAGTACGTTCGCAAGAATGAAACTCAAAGGAA…	k__Bacteria; p__Bacteroidetes; c__Flavobacteriia; o__Flavobacteriales; f__Flavobacteriaceae; g__Flavobacterium; s__
denovo24094	0.000119528	0.000105238	0.00538512	6.4895e-05	0.000693372	6.57151e-05	0.000544588	6.92658e-05	6.48831e-05	0.000535176	0.000466258	0.00173559	3.95163e-05	2.41737e-05	0.00011238	5.16662e-05	0.00080229	0.00052359	0.000256929	3.77693e-05	0.000767421	4.23131e-05	1.66775e-05	9.82511e-05	0.00127004	0.000133647	0.00151831	0.000475714	0.000572154	TCAGCAGCCGCGGTAATACGGAGGATCCAAGCGTTATCCGGAATCATTGGGTTTAAAGGGTCCGTAGGCGGTTTAATAAGTCAGTGGTGAAAGCCCATCGCTCAACGGTGGAACGGCCATTGATACTGTTAAACTTGAATTATTAGGAAGTAACTAGAATATGTAGTGTAGCGGTGAAATGCTTAGAGATTACATGGAATACCAATTGCGAAGGCAGGTTACTACTAATATATTGACGCTGATGGACGAAAGCGTGGGTAGCGAACAGGATTAGATACCCTGGTAGTCCACGCCGTAAACGATGGATACTAGCTGTTGGGCGCAAGTTCAGTGGCTAAGCGAAAGTGATAAGTATCCCACCTGGGGAGTACGTTCGCAAGAATGAAACTCAAAGGAATT…	k__Bacteria; p__Bacteroidetes; c__Flavobacteriia; o__Flavobacteriales; f__Flavobacteriaceae; g__Flavobacterium; s__
denovo24563	0.000560863	9.20835e-05	0.00015295	0.000113566	7.29865e-05	0.000144573	7.94191e-05	0.000277063	6.48831e-05	0.000152908	0.00100505	5.42372e-05	2.37098e-05	0.000755429	0.000553874	0.000123999	8.38213e-05	5.6912e-05	2.23416e-05	0.000107013	0.000190455	1.41044e-05	8.33875e-06	5.89507e-05	0.000152875	1.16215e-05	1.18618e-05	3.65934e-05	0.000177946	GGTGTCAGCCGCCGCGGTAATACGTAGGGTGCAAGCGTTGTCCGGATTTATTGGGCGTAAAGAGCTCGTAGGCGGTTAGTCACGTCGGATGTGAAAACCAGGAGCTTAACTCCTGGCCTGCATTCGATACGGGCTGACTAGAGTGTTGTAGGGGAGACTGGAACTCCTGGTGTAGCGGTGAAATGCGCAGATATCAGGAAGAACACCGGTGGCGAAGGCGGGTCTCTGGGCAACTACTGACGCTGAGGAGCGAAAGCGTGGGGAGCAAACAGGATTAGATACCCTGGTAGTCCACGCCGTAAACGGTGGGCGCTAGGTGTGGGGAACATTCCACGTTCTCCGTGCCGCAGCTAACGCATTAAGCGCCCCGCCTGGGGAGTACGGCCGCAAGGCTAAAAC…	k__Bacteria; p__Actinobacteria; c__Actinobacteria; o__Actinomycetales; f__; g__; s__
denovo28540	0.000542474	0.00030256	0.000127458	0.000356923	0.000425754	0.000236574	0.00149762	0.000989511	0.000486623	0.00041285	0.000300478	0.000113405	9.48392e-05	0.000138999	0.000240815	0.000671661	0.000443055	0.000227648	0.000368637	0.000207731	0.000308089	9.87306e-05	0.000325211	0.000334054	0.000152875	6.97289e-05	0.00071171	0.000378132	0.000377291	GGCCAGCAGCCGCGGTAATACGTAGGGTGCAAGCGTTAATCGGAATTACTGGGCGTAAAGCGTGCGCAGGCGGCTTTGCAAGACAGATGTGAAATCCCCGGGCTCAACCTGGGAACTGCATTTGTGACTGCATGGCTAGAGTGCGGCAGAGGGGGATGGAATTCCGCGTGTAGCAGTGAAATGCGTAGATATGCGGAGGAACACCGATGGCGAAGGCAATCCCCTGGGCCTGCACTGACGCTCATGCACGAAAGCGTGGGGAGCAAACAGGATTAGATACCCTGGTAGTCCACGCCCTAAACGATGTCAACTGGTTGTTGGACGGCTTGCTGTTCAGTAACGAAGCTAACGCGTGAAGTTGACCGCCTGGGGAGTACGGCCGCAAGGTTGAAACTCAAA…	k__Bacteria; p__Proteobacteria; c__Betaproteobacteria; o__Burkholderiales; f__Comamonadaceae; g__; s__
denovo33066	7.35558e-05	0.00106554	0.000477969	0.00150881	0.000133809	0.0010383	5.67279e-05	0.000717396	0.000551506	0.00146791	7.25291e-05	4.43759e-05	0.000458389	9.66948e-05	0.000136462	3.09997e-05	0.00105375	0.001161	0.00027927	0.000472117	0.000638584	0.000409027	0.000258501	0.000615707	1.17596e-05	8.71612e-05	0.000391441	0.000292747	0.000485787	GGCCAGCAGCCGCGGTAATACGTAGGGTGCGAGCGTTAATCGGAATTACTGGGCGTAAAGCGTGCGCAGGCGGTTTTGTAAGCCAGACGTGAAATCCCCGGGCTTAACCTGGGAATGGCGTTTGGGACTGCAAGGCTTGAGTATGGCAGAGGGGACTAGAATTCCTGGTGTAGCAGTGAAATGCGTAGATATCAGGAGGAATACCGATGGCGAAGGCAGGTCCCTGGGTTAATACTGACGCTCATGCACGAAAGCGTGGGGAGCAAACAGGATTAGATACCCTGGTAGTCCACGCCCTAAACTATGTCAACTGGTTGTTGGGGGTTTGACACTCTCAGTAACGAAGCTAACGCGTGAAGTTGACCGCCTGGGGAGTACGGCCGCAAGGTTAAAACTCAA…	k__Bacteria; p__Proteobacteria; c__Betaproteobacteria; o__Ellin6067; f__; g__; s__
denovo34896	0.000450529	0.00111816	0.000248544	0.00149259	1.21644e-05	0.000722866	0.00180395	0.00411142	0.00241149	0.0013303	0.000383368	1.4792e-05	0.000110646	0.000157129	0.000288978	0.00107466	0.000658596	0.000694326	6.70249e-05	0.00055395	0.000212861	0.000169252	0.000141759	0.000137552	0.00362195	0.000116215	0.00058123	0.000817253	0.000839412	TTACGGGAGGCAGCAGTGGGGAATCTTGGACAATGGGCGCAAGCCTGATCCAGCCATGCCGCGTGAGTGAAGAAGGTCTTCGGATTGTAAAGCTCTTTTGCCAGGGACGATAATGACGGTACCTGGAGAATAAGCCCCGGCAAACTTCGTGCCAGCAGCCGCGGTAATACGAAGGGGGCTAGCGTTGTTCGGAATTACTGGGCGTAAAGCGCACGTAGGCGGGTCGTTAAGTCAGGGGTGAAATCCCGGAGCTCAACTCCGGAACTGCCTTTGATACTGGCGATCTAGAGATCGGAAGAGGTGAGTGGAATTCCCAGTGTAGAGGTGAAATTCGTAGATATTGGGAAGAACACCAGTGGCGAAGGCGGCTCACTGGTCCGATACTGACGCTGAGGTGCG…	k__Bacteria; p__Proteobacteria; c__Alphaproteobacteria; o__Rhizobiales; f__; g__; s__
denovo35899	0.000156306	0.000197322	1.91188e-05	0.00128168	0.000243288	0.000525721	0.000930338	0.00714427	0.000497437	0.000626921	4.14452e-05	9.8613e-06	2.37098e-05	3.02171e-05	0.000208706	6.19995e-05	0.000227515	0.000125206	2.23416e-05	3.14745e-05	8.40242e-05	4.93653e-05	5.83713e-05	0.000117901	0.00248127	2.3243e-05	0.00013048	0.000134176	0.00055299	GGCCAGCAGCCGCGGTAATACGAAGGACCCGAGCGTTATCCGGATTTATTGGGTTTAAAGGGTGCGTAGGCGGATTAGTAAGTCAGTGGTGAAAGCCCGTCGCTCAACGGCGGAACTGCCATTGATACTGCTAGTCTTGAGTATGGTTGAGGTGGGCGGAATGTGTCATGTAGCGGTGAAATGCTTAGATATGACCCAGAACACCAATTGCGAAGGCAGCTCGCTAAGCCATAACTGACGCTGATGCACGAAAGCGTGGGGAGCAAACAGGATTAGATACCCTGGTAGTCCACGCCCTAAACTATGATCACTCGTTGTTGGCGATACACAGTCAGCGACTAAGGGAAACCATTAAGTGATCCACCTGGGGAGTACGACCGCAAGGTTGAAACTCAAAGG…	k__Bacteria; p__Bacteroidetes; c__Sphingobacteriia; o__Sphingobacteriales; f__; g__; s__
denovo36280	1.83889e-05	0.000552501	0.000388748	3.24475e-05	0.000145973	0.00026286	0.000124801	0.000188007	0.00144906	0.000168198	0.000113974	9.36824e-05	7.90326e-06	6.64777e-05	0.000240815	2.06665e-05	0.000407132	0.000250413	6.70249e-05	1.25898e-05	0.000862648	0.000126939	0.000108404	0.000327504	3.52788e-05	1.74322e-05	9.48947e-05	0.000243956	0.000229597	GGCCAGCAGCCGCGGTAATACGTAGGTGACAAGCGTTATCCGGATTTACTGGGCGTAAAGGGAGCGTAGGCGGATAATTAAGTGGGATGTGAAATACCCGGGCTCAACCTGGGTGCTGCATTCCAAACTGATTATCTAGAGTGCAGGAGAGGAGAGTGGAATTCCTAGTGTAGCGGTGAAATGCGTAGAGATTAGGAAGAACACCAGTGGCGAAGGCGACTCTCTGGACTGTAACTGACGCTGAGGCTCGAAAGCGTGGGGAGCAAACAGGATTAGATACCCTGGTAGTCCACGCCGTAAACGATGAATACTAGGTGTAGGGGCCCCAAGCCTCTGTGCCGCCGCTAACGCATTAAGTATTCCGCCTGGGGAGTACGGTCGCAAGATTAAAACTCAAAG…	k__Bacteria; p__Firmicutes; c__Clostridia; o__Clostridiales; f__Clostridiaceae; g__; s__
denovo46517	8.27503e-05	0.025836	0.000477969	0.000178461	0.0209106	0.00156402	0.00259814	0.00737681	0.0321928	0.00142204	2.07226e-05	4.43759e-05	4.74196e-05	3.02171e-05	0.00011238	0.00146732	0.00977117	0.0161061	4.46833e-05	0.00167444	0.000649787	0.000761636	3.3355e-05	0.00123796	0.000717335	4.6486e-05	0.0206159	0.0180893	0.00586108	GGCCAGCAGCCGCGGTAATACGGGAGTGGCAAGCGTTATCCGGAATTATTGGGCGTAAAGCGTCCGCAGGCGGCCTTTTAAGTCTGTTGTCAAAGCGTGGAGCTTAACTCCATTTCGGCAATGGAAACTGGGAGGCTTGAGTGTGGTAGGGGCAGAGGGAATTCCCGGTGTAGCGGTGAAATGCGTAGATATCGGGAAGAACACCAGTGGCGAAGGCGCTCTGCTGGGCCATAACTGACGCTCATGGACGAAAGCCAGGGGAGCGAAAGGGATTAGATACCCCTGTAGTCCTGGCCGTAAACGATGAACACTAGGTGTCGGGGGAATCGACCCCCTCGGTGTCGTAGCCAACGCGTTAAGTGTTCCGCCTGGGGAGTACGCACGCAAGTGTGAAACTCA…	k__Bacteria; p__Cyanobacteria; c__Synechococcophycideae; o__Synechococcales; f__Synechococcaceae; g__Synechococcus; s__
denovo47713	0.000119528	0.00135494	0.00041424	0.0032123	0.00192198	0.000736009	0.00469707	0.000623392	0.00189242	0.00183489	0.0003212	0.000335284	3.16131e-05	4.83474e-05	4.8163e-05	0.000485663	0.000945983	0.000637414	0.000301612	8.18336e-05	7.2821e-05	4.23131e-05	8.33875e-06	0.000117901	0.0023284	2.3243e-05	0.00626305	0.0027811	0.00113147	GGCCAGCAGCCGCGGTAATACGGAGGGGGCTAGCGTTATTCGGAATTACTGGGCGTAAAGCGCACGTAGGCGGACTGGAAAGTCAGAGGTGAAAGCCCAGGGCTCAACCCTGGAACTGCCTTTGAAACTCCCAGTCTTGAGGTCGAGAGAGGTGAGTGGAATTCCGAGTGTAGAGGTGAAATTCGTAGATATTCGGAGGAACACCAGTGGCGAAGGCGGCTCACTGGCTCGATACTGACGCTGAGGTGCGAAAGCGTGGGGAGCAAACAGGATTAGATACCCTGGTAGTCCACGCCGTAAACGATGAATGCCAGTCGTCGGGTAGCATGCTATTCGGTGACACACCTAACGGATTAAGCATTCCGCCTGGGGAGTACGGCCGCAAGGTTAAAACTCAAA…	k__Bacteria; p__Proteobacteria; c__Alphaproteobacteria; o__Rhodobacterales; f__Rhodobacteraceae; g__Rhodobacter; s__
denovo49090	0.00043214	0.000986608	0.00135743	0.00162238	0.000778523	0.000985727	0.00139551	0.00209282	0.000638017	0.00143733	8.28904e-05	0.000216949	0.000292421	0.000157129	0.000569929	0.000289331	0.000622672	0.00109271	0.000234587	0.000327334	0.000588169	0.000493653	0.000750488	0.00148032	0.000270471	0.000145269	0.000154204	0.00010978	0.000700171	GGCCAGCAGCCGCGGTAATACGGAAGGTGCGAGCGTTAATCGGAATTACTGGGCGTAAAGCGCACGTAGGCGGCTTGGTAAGTCGGATGTGAAAGCCCCGGGCTCAACCTGGGAACTGCATTCGATACTGCTGAGCTAGAGTACGAAAGAGGGGGGTGGAATTCCAGGTGTAGCGGTGAAATGCGTAGAGATCTGGAGGAACACCAGTGGCGAAGGCGGCCCCCTGGTTCGATACTGACGCTGAGGTGCGAAAGCGTGGGGAGCAAACAGGATTAGATACCCTGGTAGTCCACGCCGTAAACGATGTCTGCTAGCCGTTGGGATCCTTGAGGTTTCGGTGGCGCAGCTAACGCGATAAGCAGACCGCCTGGGGAGTACGGCCGCAAGGTTAAAACTCAA…	k__Bacteria; p__Proteobacteria; c__Gammaproteobacteria; o__Alteromonadales; f__125ds10; g__; s__
denovo53046	7.35558e-05	0.00259149	0.000407867	8.11188e-05	0.00239639	0.000670294	0.000760154	0.00239462	0.0046067	0.000596339	0.000124336	2.95839e-05	2.37098e-05	7.25211e-05	0.000120407	0.00102299	0.00257451	0.00293666	1.11708e-05	0.000321039	0.000324894	9.87306e-05	8.33875e-06	0.000242353	0.000411586	1.16215e-05	0.00239609	0.00214681	0.000980567	GCAGCAGCCGCGGTAATACGGGAGTGGCAAGCGTTATCCGGAATTATTGGGCGTAAAGCGTCCGCAGGCGGTCTTGTAAGTCTGTCGTTAAAGCGTGGAGCTTAACTCCATTTAAGCGATGGAAACTGCAAGACTAGAGTGTGGTAGGGGCAGAGGGAATTCCCGGTGTAGCGGTGAAATGCGTAGATATCGGGAAGAACACCAGTGGCGAAGGCGCTCTGCTGGGCCATAACTGACGCTCATGGACGAAAGCCAGGGGAGCGAAAGGGATTAGATACCCCTGTAGTCCTGGCCGTAAACGATGAACACTAGGTGTCGGGGGAATCGACCCCCTCGGTGTCGTAGCCAACGCGTTAAGTGTTCCGCCTGGGGAGTACGCACGCAAGTGTGAAACTTAAA…	k__Bacteria; p__Cyanobacteria; c__Synechococcophycideae; o__Synechococcales; f__Synechococcaceae; g__Synechococcus; s__
denovo54692	0.000294223	0.00255203	0.000955938	0.00149259	0.00367365	0.000933155	0.00582029	0.00739165	0.00341718	0.00417438	0.000207226	0.000231741	0.000165969	6.04343e-05	0.000545847	0.00116766	0.00368814	0.00571396	0.000346295	0.000421758	0.000263276	0.000317348	0.000225146	0.000510906	0.00604443	0.000104593	0.00274008	0.00248835	0.00199815	TGCCAGCAGCCGCGGTAATACGAAGGGGGCTAGCGTTGTTCGGAATCACTGGGCGTAAAGCGCACGTAGGCGGATCTTTAAGTCAGGGGTGAAATCCCGAGGCTCAACCTCGGAACTGCCTTTGATACTGGAGGTCTCGAGTCCGGGAGAGGTGAGTGGAACTGCGAGTGTAGAGGTGAAATTCGTAGATATTCGCAAGAACACCAGTGGCGAAGGCGGCTCACTGGCCCGGTACTGACGCTGAGGTGCGAAAGCGTGGGGAGCAAACAGGATTAGATACCCTGGTAGTCCACGCCGTAAACGATGGATGCTAGCCGTTGGGCAGCTTGCTGTTCAGTGGCGCAGCTAACGCTTTAAGCATCCCGCCTGGGGAGTACGGTCGCAAGATTAAAACTCAAA…	k__Bacteria; p__Proteobacteria; c__Alphaproteobacteria; o__Rhizobiales; f__Methylocystaceae; g__Methylosinus; s__
denovo60018	0.000285029	0.000407798	0.00241534	0.000373146	0.000255453	0.000315433	0.000499206	0.00914308	0.00138417	0.00103977	0.000932517	0.000478273	5.53228e-05	0.000241737	0.00042544	1.03332e-05	0.000227515	0.000330089	0.000390978	0.000484707	0.000504145	0.000458392	2.50163e-05	0.00107421	0.00230488	5.81074e-05	0.000166066	0.000341538	0.000879561	TGCCAGCAGCCGCGGTAATACGGAGGGTGCGAGCGTTAATCGGAATTACTGGGCGTAAAGCGCGCGTAGGCGGTTTGCTAAGTCCGCTGTGAAAGCCCTGGGCTTAACCTGGGAACTGCAGTGGATACTGGCAGGCTAGAGTATGGTAGAGGAGAGTGGAATTTCCGGTGTAGCAGTGAAATGCGTAGAGATCGGAAGGAACACCAGTGGCGAAGGCGGCTCTCTGGACCAATACTGACGCTGAGGTGCGAAAGCGTGGGGAGCAAACAGGATTAGATACCCTGGTAGTCCACGCCGTAAACGATGAGAACTAGCCGTTGGGTTCCTTCGGGAATTTAGTGGCGCAGCTAACGCGATAAGTTCTCCGCCTGGGGAGTACGGCCGCAAGGTTAAAACTCA…	k__Bacteria; p__Proteobacteria; c__Gammaproteobacteria; o__Methylococcales; f__Methylococcaceae; g__Methylocaldum; s__
denovo64881	0.00558104	0.000776132	0.00960399	0.00120056	0.000328439	0.000381148	3.40368e-05	0.0021324	0.000410926	0.00258414	0.00173034	0.00132634	0.00674939	0.00264098	0.00529793	1.03332e-05	0.000395158	0.00080815	0.00195489	0.00721394	0.00708044	0.00889281	0.00729641	0.0198271	8.23171e-05	0.00321915	0.000154204	3.65934e-05	0.00349104	GGCCAGCAGCCGCGGTAATACAGAGGGTGCGAGCGTTAATCGGAATTACTGGGCGTAAAGCGCACGTAGGCGGCTTGGTATGTCGGGTGTGAAATCCCCGGGCTCAACCTGGGAACTGCATCCGAAACTGCCTTGCTCGAGTATGGGAGAGGGAAGTGGAATTTCCGGTGTAGCGGTGAAATGCGTAGATATCGGAAGGAACATCAGTGGCGAAGGCGACTTCCTGGACCAATACTGACGCTCAGGTGCGAAAGCGTGGGGAGCAAACAGGATTAGATACCCTGGTAGTCCACGCCCTAAACGATGACAACTGGATGTCGGGAGGGTTTGCCTTCCGGTGTCGTAGCTAACGCGTTAAGTTGTCCGCCTGGGAAGTACGGCCGCAAGGTTGAAACTCAA…	k__Bacteria; p__Proteobacteria; c__Gammaproteobacteria; o__Xanthomonadales; f__Sinobacteraceae; g__; s__
denovo66910	0.00110334	0.000171012	0.000669156	0.000178461	1.21644e-05	0.000144573	3.40368e-05	0.000168217	0.000313602	0.000107035	0.00023831	4.43759e-05	7.90326e-05	0.00130538	0.00195863	4.1333e-05	0.000179617	0.000136589	0.000122879	0.00084981	0.0017421	0.000105783	0.000108404	0.000124451	0.000176394	5.81074e-05	3.55855e-05	0.000146374	0.000369812	TTACGGGAGGCAGCAGTGGGGAATCTTGCACAATGGGCGAAAGCCTGATGCAGCAACGCCGCGTGCGGGAAGAAGGCCCTAGGGTTGTAAACCGCTTTCAGTAGGGAAGAAAATGACGGTACCTACAGAAGAAGGTGCGGCCAACTACGTGCCAGCAGCCGCGGTGACACGTAGGCACCAAGCGTTATCCGGATTTATTGGGCGTAAAGAGCTCGTAGGCGGTTTGGTAAGTCGGGTGTGAAAACTCTGGGCTCAACCCAGAGACGCCACCCGATACTGCTATGACTAGAGTACGGTAGGGGAGCGGGGAATTCATGGTGTAGCGGTGAAATGCGCAGATATCATGAGGAACACCAGCGGCGAAGGCGCCGCTCTGGGCCGTAACTGACGCTGAGGAGC…	k__Bacteria; p__Actinobacteria; c__Acidimicrobiia; o__Acidimicrobiales; f__C111; g__; s__
denovo67815	0.000183889	0.00461733	0.000229425	0.0036179	0.0048536	0.00566464	0.00620604	0.00349792	0.00454182	0.00365449	0.000663123	0.00126225	1.58065e-05	5.43909e-05	8.82988e-05	0.00592095	0.00688532	0.00566843	0.00350764	5.6654e-05	0.00126036	7.05219e-06	8.33875e-05	5.24006e-05	0.00869033	1.16215e-05	0.015966	0.00281769	0.0032171	TCAGCAGCCGCGGTAATACGTAGGGTGCAAGCGTTAATCGGAATTACTGGGCGTAAAGCGTGCGCAGGCGGTTATATAAGACAGATGTGAAATCCCCGGGCTCAACCTGGGAACTGCATTTGTGACTGTATAGCTAGAGTACGGCAGAGGGGGATGGAATTCCGCGTGTAGCAGTGAAATGCGTAGATATGCGGAGGAACACCGATGGCGAAGGCAATCCCCTGGGCCTGTACTGACGCTCATGCACGAAAGCGTGGGGAGCAAACAGGATTAGATACCCTGGTAGTCCACGCCCTAAACGATGTCAACTGGTTGTTGGGTCTTCACTGACTCAGTAACGAAGCTAACGCGTGAAGTTGACCGCCTGGGGAGTACGGCCGCAAGGTTGAAACTCAAAGG…	k__Bacteria; p__Proteobacteria; c__Betaproteobacteria; o__Burkholderiales; f__Comamonadaceae; g__; s__
denovo69997	0.000524085	0.000920835	0.000624546	0.000584055	0.00580243	0.00201088	0.00392557	0.00923709	0.00319009	0.00110093	0.000393729	0.00075932	6.32261e-05	0.000181303	0.000353195	0.00303797	0.00655004	0.00758067	0.0002681	0.000276975	0.000817836	0.000169252	8.33875e-05	0.000661558	0.00279878	1.74322e-05	0.00163693	0.000536703	0.00193239	TGCCAGCAGCCGCGGTAAGACGGGGGATGCAAGTGTTATCCGGATTTACTGGGCGTAAAGCGTCTGCAGGTGGTTTCTTAAGTCTGCTGTTAAATCTTGAGGCTCAACCTCAAATCTGCAGTAGAAACTAGGAGACTTGAGTATAGTAGGGGTAGAGGGAATTTCCAGTGGAGCGGTGAAATGCGTAGATATTGGAAAGAACACCGATGGCGAAGGCACTCTACTGGGCTATTACTGACACTCAGAGACGAAAGCTAGGGGAGCAAATGGGATTAGATACCCCAGTAGTCCTAGCCGTAAACGATGGATACTCGATGTTGGACGTATCGACCCGTTCAGTATCTTAGCTAACGCGTTAAGTATCCCGCCTGGGGAGTACGCTCGCAAGAGTGAAACTCA…	k__Bacteria; p__Cyanobacteria; c__Chloroplast; o__Stramenopiles; f__; g__; s__
denovo76394	0.000147112	0.000223631	0.000254917	8.11188e-05	8.51509e-05	0.000105144	0.000181529	6.43182e-05	0.000129766	0.000107035	5.18065e-05	2.46533e-05	1.58065e-05	0.000199433	0.000224761	6.19995e-05	0.000478979	0.000125206	1.11708e-05	0.000276975	0.000885055	0.000105783	4.16938e-05	0.000222703	3.52788e-05	5.81074e-06	0.000225375	0.000134176	0.000160942	TGCCAGCAGCCGCGGTAACACGTAGGGGGCAAGCGTTGTCCGGATTTATTGGGCGTAAAGAGCTCGTAGGTGGCTGAGTAAGTCGGGTGTCAAAGCCCCAGGCTCAACCTGGGATCCCACCCGATACTGCTCTGGCTAGAGTCCGGTAGGGGAGCGTGGAATTCCTGGTGTAGCGGTGAAATGCGCAGATATCAGGAGGAACACCAGCGGCGAAGGCGGCGCTCTGGGCCGGTACTGACACTGAGGAGCGAAAGCGTGGGTAGCAAACAGGATTAGATACCCTGGTAGTCCACGCCGTAAACGTTGGGCACTAGGTGTGGGGTCTATTCAACGGACTCCGTGCCGTCGCTAACGCATTAAGTGCCCCGCCTGGGGAGTACGGCCGCAAGGCTAAAACTC…	k__Bacteria; p__Actinobacteria; c__Acidimicrobiia; o__Acidimicrobiales; f__; g__; s__
denovo76676	9.19447e-05	9.20835e-05	3.82375e-05	0.00149259	8.51509e-05	0.000184002	0.000329022	0.000128636	0.000227091	0.000948027	1.03613e-05	1.4792e-05	4.74196e-05	1.20869e-05	9.6326e-05	0.00171532	0.000251464	2.27648e-05	2.23416e-05	1.25898e-05	2.80081e-05	2.82087e-05	8.33875e-06	5.24006e-05	0.000341028	1.16215e-05	0.000877776	0.000439121	0.000271741	GGCCAGCAGCCGCGGTAATACGGAGGGGGTTAGCGTTGTTCGGAATTACTGGGCGTAAAGCGCGCGTAGGCGGATCAGAAAGTTGGGGGTGAAATCCCGGGGCTCAACCCCGGAATTGCCTTCAAAACTCCTGGTCTTGAGTTCGAGAGAGGTGAGTGGAATTCCGAGTGTAGAGGTGAAATTCGTAGATATTCGGAGGAACACCAGTGGCGAAGGCGGCTCACTGGCTCGATACTGACGCTGAGGTGCGAAAGCGTGGGGAGCAAACAGGATTAGATACCCTGGTAGTCCACGCCGTAAACGATGAATGCCAGTCGTCGGGGAGCTTGCTCTTCGGTGACACACCTAACGGATTAAGCATTCCGCCTGGGGAGTACGGTCGCAAGATTAAAACTCAAA…	k__Bacteria; p__Proteobacteria; c__Alphaproteobacteria; o__Rhodobacterales; f__Rhodobacteraceae; g__Anaerospora; s__
denovo76881	0.00321807	0.00193375	0.00305263	0.00227133	0.00212877	0.00123544	0.00196279	0.00195428	0.00150313	0.00197251	0.00486981	0.00115377	0.000829843	0.005288	0.00453535	0.000733661	0.00204763	0.00196915	0.000837811	0.00177516	0.00305288	0.000747532	0.000341889	0.00251523	0.00237544	0.000139458	0.000984532	0.000695275	0.00200447	GGCCAGCAGCCGCGGTAATACGTAGGGTGCAAGCGTTGTCCGGATTTATTGGGCGTAAAGAGCTCGTAGGCGGTTAGTCACGTCGGATGTGAAAACTCAGAGCTTAACTCTGAGCCTGCATTCGATACGGGCTGACTAGAGTGTTGTAGGGGAGACTGGAACTCCTGGTGTAGCGGTGAAATGCGCAGATATCAGGAAGAACACCGGTGGCGAAGGCGGGTCTCTGGGCAACTACTGACGCTGAGGAGCGAAAGCGTGGGGAGCAAACAGGATTAGATACCCTGGTAGTCCACGCCGTAAACGGTGGGCGCTAGGTGTGGGGAACATTCCACGTTCTCCGTGCCGCAGCTAACGCATTAAGCGCCCCGCCTGGGGAGTACGGCCGCAAGGCTAAAACTC…	k__Bacteria; p__Actinobacteria; c__Actinobacteria; o__Actinomycetales; f__; g__; s__
denovo78136	5.51668e-05	1.31548e-05	3.18646e-05	0.000454265	1.21644e-05	7.88581e-05	0.00010211	8.9056e-05	1.08139e-05	0.000275234	1.03613e-05	4.93065e-06	3.16131e-05	3.02171e-05	8.02716e-05	1.03332e-05	5.98724e-05	4.55296e-05	3.35124e-05	5.6654e-05	3.36097e-05	7.05219e-06	8.33875e-05	1.96502e-05	4.70383e-05	1.74322e-05	1.18618e-05	1.21978e-05	6.13647e-05	TTGTGCCAGCAGCCGCGGTAATACGAAGGGGGCTAGCGTTGCTCGGAATCACTGGGCGTAAAGCGCACGTAGGCGGATCTTTAAGTCAGGGGTGAAATCCCCAGGCTCAACCTTGGAACTGCCTTTGATACTGGGGATCTCGAGTCCGGAAGAGGTGAGTGGAACTGCGAGTGTAGAGGTGAAATTCGTAGATATTCGCAAGAACACCAGTGGCGAAGGCGGCTCACTGGTCCGGTACTGACGCTGAGGTGCGAAGGCGTGGGGAGCAAACAGGATTAGATACCCTGGTAGTCCACGCCGTAAACGATGGATGCTAGCCGTTGGGGAGCTTGCTCTTCAGTGGCGCAGCTAACGCTTTAAGCATCCCGCCTGGGGAGGACGGTCGCAAGATTAAAACTT…	k__Bacteria; p__Proteobacteria; c__Alphaproteobacteria; o__Rhizobiales; f__; g__; s__
denovo79417	9.19447e-05	0.00126286	0.000172069	0.000567832	0.00322357	0.000289146	0.00110052	0.000380962	0.0010165	0.00061163	6.21678e-05	7.39598e-05	0.000102742	3.62606e-05	0.000136462	0.00178765	0.000898085	0.00080815	0.00013405	7.55387e-05	0.000296886	0.000119887	8.33875e-05	0.000189952	0.000482143	5.81074e-06	0.00728317	0.00197604	0.000831049	GGCCAGCAGCCGCGGTAATACGTAGGGTGCAAGCGTTAATCGGAATTACTGGGCGTAAAGCGTGCGCAGGCGGTTATGCAAGACAGATGTGAAATCCCCGGGCTCAACCTGGGAACTGCATTTGTGACTGCATGGCTAGAGTACGGTAGAGGGGGATGGAATTCCGCGTGTAGCAGTGAAATGCGTAGATATGCGGAGGAACACCGATGGCGAAGGCAATCCCCTGGACCTGTACTGACGCTCATGCACGAAAGCGTGGGGAGCAAACAGGATTAGATACCCTGGTAGTCCACGCCCTAAACGATGTCAACTGGTTGTTGGGAGGGTTTCTTCTCAGTAACGAAGCTAACGCGTGAAGTTGACCGCCTGGGGAGTACGGCCGCAAGGTTGAAACTCAAA…	k__Bacteria; p__Proteobacteria; c__Betaproteobacteria; o__Burkholderiales; f__Comamonadaceae; g__; s__
denovo83113	0.000303418	0.000644584	3.18646e-05	0.000502937	0.000206795	0.000460006	6.80735e-05	0.00347318	0.000108139	0.00244652	4.14452e-05	3.45146e-05	0.000126452	4.2304e-05	8.82988e-05	3.09997e-05	0.000443055	0.000432531	0.000357466	7.55387e-05	0.000117634	1.41044e-05	0.000750488	0.000170302	0.000376307	1.74322e-05	4.74473e-05	0.000146374	0.000412793	GGCCAGCAGCCGCGGTAAGACAGAGGGTGCAAACGTTGTTCGGAATTACTGGGCGTAAAGCGAGTGTAGGCGGTTCGGTAAGTCGGATGTGAAAGCCCCGGGCTCAACCCGGGAAGTGCACTCGATACTGCCGAGCTAGAGTATCGGAGAGGTTGGTGGAATTCTCGGTGTAGAGGTGAAATTCGTAGATATCGAGAGGAACACCGGTGGCGAAGGCGGCCAACTGGACGAATACTGACGCTGAGACTCGAAAGCGTGGGGAGCAAACAGGATTAGATACCCTGGTAGTCCACGCCGTAAACGATGGGTGCTAGGTGTCGCGGGCTTTGACTCCTGCGGTGCCGTAGCTAACGCATTAAGCACCCCGCCTGGGAAGTACGGCCGCAAGGCTAAAACTCA…	k__Bacteria; p__Proteobacteria; c__Deltaproteobacteria; o__Myxococcales; f__; g__; s__
denovo85692	0.00111253	0.000815596	0.00137018	0.000454265	0.000243288	0.000591436	0.000374404	0.00150406	0.000551506	0.000122326	0.0018754	0.00288936	0.00182565	0.000126912	0.000433467	4.1333e-05	0.000407132	0.000603267	0.00307197	0.00180034	0.00211181	0.00108604	0.00190957	0.00639287	2.35192e-05	0.000476481	9.48947e-05	8.53846e-05	0.00115696	TGCCAGCAGCCGCGGTAATACGTAGGGTGCGAGCGTTAATCGGAATTACTGGGCGTAAAGCGTGCGCAGGCGGATTGTTAAGCAAGACGTGAAATCCCCGGGCTTAACCTGGGAATGGCGTTTTGAACTGGCAGTCTAGAGTGTGTCAGAGGGGGGTGGAATTCCACGTGTAGCAGTGAAATGCGTAGAGATGTGGAGGAACACCAATGGCGAAGGCAGCCCCCTGGGATAACACTGACGCTCATGTACGAAAGCGTGGGTAGCAAACAGGATTAGATACCCTGGTAGTCCACGCCCTAAACGATGTCAACTGGTTGTTGGGGGAGTGAAATCCCTTAGTAACGAAGCTAACGCGTGAAGTTGACCGCCTGGGGAGTACGGTCGCAAGATTAAAACTCA…	k__Bacteria; p__Proteobacteria; c__Betaproteobacteria; o__Hydrogenophilales; f__Hydrogenophilaceae; g__Thiobacillus; s__
denovo87422	0.00034939	0.000118393	0.000223052	0.00663552	8.51509e-05	0.00162973	0.00130474	0.00064813	4.32554e-05	0.00423554	0.000155419	7.39598e-05	3.95163e-05	4.83474e-05	9.6326e-05	7.23327e-05	0.000646621	0.000182118	8.93665e-05	7.55387e-05	2.80081e-05	2.11566e-05	0.000125081	0.000111351	0.000740854	2.90537e-05	1.18618e-05	1.21978e-05	0.000636858	GGCCAGCAGCCGCGGTAATACGAAGGGGGCTAGCGTTGCTCGGAATCACTGGGCGTAAAGCGCACGTAGGCGGATCTTTAAGTCAGAGGTGAAATCCCAAGGCTCAACCTTGGAACTGCCTTTGATACTGGGGATCTCGAGTCCGGAAGAGGTGAGTGGAACTGCGAGTGTAGAGGTGAAATTCGTAGATATTCGCAAGAACACCAGTGGCGAAGGCGGCTCACTGGTCCGGTACTGACGCTGAGGTGCGAAAGCGTGGGGAGCAAACAGGATTAGATACCCTGGTAGTCCACGCCGTAAACGATGAATGCTAGCCGTTGGGGAGCTTGCTCTTCAGTGGCGCAGCTAACGCTTTAAGCATTCCGCCTGGGGAGTACGGTCGCAAGATTAAAACTCAAA…	k__Bacteria; p__Proteobacteria; c__Alphaproteobacteria; o__Rhizobiales; f__; g__; s__
denovo89514	0.000422946	0.00315715	0.00103879	0.00439664	0.00210444	0.00293089	0.00238257	0.00341876	0.0017194	0.00311931	7.25291e-05	0.000157781	0.00133565	0.000102738	0.000874961	0.000165332	0.00214343	0.00273177	0.000223416	0.00192624	0.000795429	0.00118477	0.00124247	0.00158512	0.000823171	0.000552021	0.00301291	0.00154912	0.00161321	GGCCAGCAGCCGCGGTAATACGGAGGGTGCGAGCGTTAATCGGAATTACTGGGCGTAAAGCGCGCGTAGGTGGTTTGTTAAGTCAGCTGTGAAAGCCCCGGGCTCAACCTGGGAACTGCAGTTGATACTGGCCGACTAGAGTACGAGAGAGGGAGGTAGAATTCCATGTGTAGCGGTGAAATGCGTAGATATATGGAGGAATACCGGTGGCGAAGGCGGCCTCCTGGCTCGATACTGACGCTGAGGTGCGAAAGCGTGGGGATCAAACAGGATTAGATACCCTGGTAGTCCACGCCGTAAACGATGTCTACTAGCCGTTGGGAGACTTGATTTCTTAGTGGCGCAGCTAACGCAATAAGTAGACCGCCTGGGGAGTACGGCCGCAAGGTTAAAACTCAA…	k__Bacteria; p__Proteobacteria; c__Gammaproteobacteria; o__Alteromonadales; f__OM60; g__; s__
denovo90890	0.00672116	0.000828751	0.0595039	0.00251468	0.000705536	0.0101333	0.00680735	0.00249357	0.000389299	0.001315	0.0326485	0.0296579	0.000569035	0.00220585	0.00464773	0.00476363	0.00323311	0.00132036	0.0583116	0.00346848	0.0274199	0.000564175	0.000608729	0.026161	0.00878441	0.006816	0.0479218	0.00583055	0.0127266	GGCCAGCAGCCGCGGTAATACAGAGGGTGCAAGCGTTAATCGGAATTACTGGGCGTAAAGCGCGCGTAGGTGGTTTGTTAAGTTGGATGTGAAATCCCCGGGCTCAACCTGGGAACTGCATTCAAAACTGACAAGCTAGAGTATGGTAGAGGGTGGTGGAATTTCCTGTGTAGCGGTGAAATGCGTAGATATAGGAAGGAACACCAGTGGCGAAGGCGACCACCTGGACTGATACTGACACTGAGGTGCGAAAGCGTGGGGAGCAAACAGGATTAGATACCCTGGTAGTCCACGCCGTAAACGATGTCAACTAGCCGTTGGGAGCCTTGAGCTCTTAGTGGCGCAGCTAACGCATTAAGTTGACCGCCTGGGGAGTACGGCCGCAAGGTTAAAACTCAA…	k__Bacteria; p__Proteobacteria; c__Gammaproteobacteria; o__Pseudomonadales; f__Pseudomonadaceae; g__Pseudomonas; s__
denovo91424	0.000928642	0.000710358	0.059676	0.000194685	0.00516988	0.000420577	0.00307465	0.0011132	0.00222765	0.000902154	0.00422741	0.0315512	0.000292421	0.000368649	0.000569929	0.0037613	0.00428686	0.00242445	0.0224868	0.000786861	0.0168777	0.000761636	6.671e-05	0.00208292	0.00137587	0.00130742	0.014768	0.00242736	0.00660148	GGCCAGCAGCCGCGGTAATACGGAGGATCCAAGCGTTATCCGGAATCATTGGGTTTAAAGGGTCCGTAGGCGGTCAGATAAGTCAGTGGTGAAAGCCCATCGCTCAACGGTGGAACGGCCATTGATACTGTCTGACTTGAATTATTAGGAAGTAACTAGAATATGTAGTGTAGCGGTGAAATGCTTAGAGATTACATGGAATACCAATTGCGAAGGCAGGTTACTACTAATGGATTGACGCTGATGGACGAAAGCGTGGGTAGCGAACAGGATTAGATACCCTGGTAGTCCACGCCGTAAACGATGGATACTAGCTGTTGGGAGCAATCTCAGTGGCTAAGCGAAAGTGATAAGTATCCCACCTGGGGAGTACGTTCGCAAGAATGAAACTCAAAGGAA…	k__Bacteria; p__Bacteroidetes; c__Flavobacteriia; o__Flavobacteriales; f__Flavobacteriaceae; g__Flavobacterium; s__
denovo91687	5.51668e-05	0.000157857	0.000203933	9.73425e-05	0.000498741	9.20012e-05	0.00010211	0.000529388	4.32554e-05	0.000137617	4.14452e-05	0.000113405	0.000110646	4.83474e-05	0.000128435	4.1333e-05	0.000191592	0.000125206	0.000156391	5.03591e-05	0.000134439	4.23131e-05	7.50488e-05	0.000104801	0.000141115	2.3243e-05	1.18618e-05	6.0989e-05	0.000125657	GCAGCCGCCGCGGTAAAACGTAGGAGGCAAGCGTTATCCGGATTCACTGGGCGTAAAGCGCGTGCAGGCGGTTCGGTAAGTTGGGCGTGAAATCTCCTGGCTTAACTAGGAGAGGTCGTTCAATACTACCGGACTTGAGAGTGATAGAGGAAGATGGAATTCCCGGTGTAGTGGTGAAATGCGTAGATATCGGGAGGAACACCAGTGGCGAAAGCGATCTTCTGGATCATTTCTGACGCTCAGACGCGAAAGCTAGGGTAGTAAACGGGATTAGAGACCCCGGTAATCCTAGCCGTAAACGATGTAAACTTGGCGTCGGTGGCTTAAACTCCATCGGTGCCGCAGCTAACGCGATAAGTTTACCGCCTGGGGACTACGATCGCAAGATTAAAACTCAAA…	k__Bacteria; p__Chloroflexi; c__Anaerolineae; o__envOPS12; f__; g__; s__
denovo92921	0.000257445	0.000368334	0.00015295	0.00038937	0.000377097	0.000249717	0.000465169	0.000415595	0.000519065	0.000336397	6.21678e-05	2.46533e-05	9.48392e-05	4.2304e-05	8.02716e-06	0.00153965	0.000251464	0.000318707	4.46833e-05	0.000138488	7.2821e-05	8.46262e-05	7.50488e-05	0.000111351	4.70383e-05	4.6486e-05	0.00145901	0.000866044	0.000314948	TCAGCAGCCGCGGTAATACGAAGGGGGCTAGCGTTGCTCGGAATCACTGGGCGTAAAGCGCACGTAGGCGGATCTTTAAGTCAGAGGTGAAATCCCAAGGCTCAACCTTGGAACTGCCTTTGATACTGGGGATCTCGAGTCCGGAAGAGGTTGGTGGAACTCCGAGTGTAGAGGTGAAATTCGTAGATATTCGGAAGAACACCAGTGGCGAAGGCGGCCAACTGGTCCGGTACTGACGCTGAGGTGCGAAAGCGTGGGGAGCAAACAGGATTAGATACCCTGGTAGTCCACGCCGTAAACGATGGATGCTAGCCGTTGGACAGCTTGCTGTTCAGTGGCGCAGGTAACCCTTTAAGCATCCCGCCTGGGGAGTACGGTCGCAAGATTAAAACTCAAAGG…	k__Bacteria; p__Proteobacteria; c__Alphaproteobacteria; o__Rhizobiales; f__; g__; s__
denovo97814	4.59724e-05	0.0144439	0.000994175	0.000194685	0.0209958	0.00182688	0.00435671	0.0134574	0.0214655	0.00292053	0.000207226	0.00015285	0.000102742	3.02171e-05	0.000152516	0.00393697	0.011256	0.0140914	6.70249e-05	0.000660963	0.000571365	0.000437236	5.00325e-05	0.00108731	0.00279878	5.22967e-05	0.0160965	0.00694055	0.00497834	TGCCAGCAGCCGCGGTAATACGGGAGTGGCAAGCGTTATCCGGAATTATTGGGCGTAAAGCGTCCGCAGGTGGCCCTGTAAGTCTGTCGTTAAAGCGTGGAGCTTAACTCCATTTAAGCGATGGAAACTACAGGGCTAGAGTGTGGTAGGGGCAGAGGGAATTCCCGGTGTAGCGGTGAAATGCGTAGATATCGGGAAGAACACCAGTGGCGAAGGCGCTCTGCTGGGCCATCACTGACACTCATGGACGAAAGCCAGGGGAGCGAAAGGGATTAGATACCCCTGTAGTCCTGGCCGTAAACGATGAACACTAGGTGTCGGGGGAATCGACCCCCTCGGTGTCGTAGCCAACGCGTTAAGTGTTCCGCCTGGGGAGTACGCACGCAAGTGTGAAACTCA…	k__Bacteria; p__Cyanobacteria; c__Synechococcophycideae; o__Synechococcales; f__Synechococcaceae; g__Synechococcus; s__
denovo105002	0.000257445	1.31548e-05	0.00178442	0.00115189	2.43288e-05	0.000105144	0.00501475	0.00105383	9.73247e-05	0.00224774	0.00142986	0.000976269	0.000142259	0.00021152	0.00090707	2.06665e-05	8.38213e-05	2.27648e-05	0.000424491	0.000138488	0.00115953	0.000930889	1.66775e-05	0.000812209	1.17596e-05	6.97289e-05	1.18618e-05	3.65934e-05	0.00068416	TGCCAGCAGCCGCGGTAATACGTAGGGTGCGAGCGTTAATCGGAATTACTGGGCGTAAAGCGTGCGCAGGCGGTTTTGTAAGACAGGCGTGAAATCCCCGGGCTCAACCTGGGAACTGCGCTTGTGACTGCAAGGCTAGAGTACGGCAGAGGGGGGTGGAATTCCACGTGTAGCAGTGAAATGCGTAGAGATGTGGAGGAACACCAATGGCGAAGGCAGCCCCCTGGGTCGATACTGACGCTCATGCACGAAAGCGTGGGTAGCAAACAGGATTAGATACCCTGGTAGTCCACGCCCTAAACGATGTCAACTAGGTGTTGGATGGGTAAAACCATTTAGTACCGGAGCTAACGCGTGAAGTTGACCGCCTGGGGAGTACGGCCGCAAGGTTAAAACTCA…	k__Bacteria; p__Proteobacteria; c__Betaproteobacteria; o__Rhodocyclales; f__Rhodocyclaceae; g__Dechloromonas; s__
denovo105816	0.000395362	0.000894525	0.000229425	0.000162238	0.000596056	0.000552007	0.000555934	0.000509598	0.000194649	0.000626921	0.000217587	7.39598e-05	1.58065e-05	0.00137186	0.000786662	0.000309997	0.000850187	0.00101303	7.81957e-05	3.77693e-05	0.00017365	1.41044e-05	5.00325e-05	5.89507e-05	0.00125828	1.16215e-05	0.00013048	0.000158571	0.000404552	TGCCAGCAGCCGCGGTAATACGTAGGGGGCAAGCGTTGTCCGGAATCATTGGGCGTAAAGCGCGTGTAGGCGGCTTGGTAAGTCTGGCGTGAAATCTTGGGGCTCAACCCCAAGCCTGCGCTGGATACTGCCTCGCTCGAGTCCGGGAGAGGAAAGCGGAATTCCCAGTGTAGCGGTGAAATGCGCAGATATTGGGAAGAACACCGATGGCGAAGGCAGCTTTCTGGAACGGTACTGACGCTGAGACGCGAAAGCGTGGGGAGCAAACAGGATTAGATACCCTGGTAGTCCACGCCGTAAACGATGGGCACTAGTTGTGGGCGGTGTCGACTCCGTCCGTGACGTAGCTAACGCATTAAGTGCCCCGCCTGGGGAGTACGGCCGCAAGGCTAAAACTCA…	k__Bacteria; p__Actinobacteria; c__Thermoleophilia; o__Gaiellales; f__; g__; s__
denovo107156	0.00235378	0.000105238	0.00332666	0.00090853	2.43288e-05	0.000197145	0.024722	3.95804e-05	7.5697e-05	0.000550467	0.00263177	0.00253435	1.58065e-05	0.00044117	0.000489657	0.000165332	0.00010777	5.6912e-05	0.000916007	0.000151077	0.00295205	1.41044e-05	0.000383583	0.000386454	8.23171e-05	4.6486e-05	0.000332131	2.43956e-05	0.00157267	TGCCAGCAGCCGCGGTAATACAGAGGGTGCAAGCGTTAATCGGAATTACTGGGCGTAAAGCGCGCGTAGGTGGTTCGTTAAGTTGGATGTGAAATCCCCGGGCTCAACCTGGGAACTGCATCCAAAACTGGCGAGCTAGAGTAGGGCAGAGGGTGGTGGAATTTCCTGTGTAGCGGTGAAATGCGTAGATATAGGAAGGAACACCAGTGGCGAAGGCGACCACCTGGGCTCATACTGACACTGAGGTGCGAAAGCGTGGGGAGCAAACAGGATTAGATACCCTGGTAGTCCACGCCGTAAACGATGTCAACTAGCCGTTGGAATCCTTGAGATTTTAGTGGCGCAGCTAACGCATTAAGTTGACCGCCTGGGGAGTACGGCCGCAAGGTTAAAACTCAA…	k__Bacteria; p__Proteobacteria; c__Gammaproteobacteria; o__Pseudomonadales; f__Pseudomonadaceae; g__Pseudomonas; s__viridiflava
denovo107814	0.000928642	0.000368334	0.00202021	0.000227133	0.00030411	0.0010383	0.000567279	0.000860875	0.00214114	0.00041285	0.00111902	0.000562094	0.000118549	0.000622473	0.00118802	3.09997e-05	0.000850187	0.000921974	0.000256929	0.000144782	0.00249832	0.000761636	0.000225146	0.00170957	8.23171e-05	2.90537e-05	0.000355855	0.000646483	0.000749725	TGCCAGCAGCCGCGGTAATACGTAGGTGGCAAGCGTTGTCCGGATTTACTGGGCGTAAAGGGAGCGTAGGCGGACTTTTAAGTGAGATGTGAAATACCCGAGCTCAACTTGGGTGCTGCATTTCAAACTGGAAGTCTAGAGTGCAGGAGAGGAGAAGGGAATTCCTAGTGTAGCGGTGAAATGCGTAGAGATTAGGAAGAACACCAGTGGCGAAGGCGCTTCTCTGGACTGTAACTGACGCTGAGGCTCGAAAGCGTGGGGAGCAAACAGGATTAGATACCCTGGTAGTCCACGCCGTAAACGATGAATACTAGGTGTAGGGGTTGTCATGACCTCTGTGCCGCCGCTAACGCATTAAGTATTCCGCCTGGGGAGTACGGTCGCAAGATTAAAACTCAA…	k__Bacteria; p__Firmicutes; c__Clostridia; o__Clostridiales; f__Clostridiaceae; g__; s__
denovo108418	0.000156306	0.000157857	0.00015295	0.000535384	0.000255453	0.000236574	0.000533243	0.000197902	0.000248719	0.000305815	5.18065e-05	4.43759e-05	2.37098e-05	1.20869e-05	9.6326e-05	2.06665e-05	0.000203566	0.000398384	4.46833e-05	1.88847e-05	4.48129e-05	2.11566e-05	3.3355e-05	5.24006e-05	1.17596e-05	1.74322e-05	0.000118618	6.0989e-05	0.000144829	GGCCAGCAGCCGCGGTAATACGAAGGGGGCTAGCGTTGCTCGGAATTACTGGGCGTAAAGGGCGCGTAGGCGGCTCGGTCAGTCAGGCGTGAAATTCCTGGGCTTAACCTGGGGACTGCGCTTGATACTGTCGGGCTTGAGGCCGAGAGAGGGTGGTGGAATTCCCAGTGTAGAGGTGAAATTCGTAGATATTGGGAAGAACACCGGTGGCGAAGGCGACCACCTGGCTCGGTACTGACGCTGAGGCGCGACAGCGTGGGGAGCAAACAGGATTAGATACCCTGGTAGTCCACGCCGTAAACGATGTGTGCTGGATGTTGGGGTCCCTAGGATCTCAGTGTCGTAGCCAACGCGGTAAGCACACCGCCTGGGGAGTACGGCCGCAAGGTTGAAACTCAA…	k__Bacteria; p__Proteobacteria; c__Alphaproteobacteria; o__Rhodospirillales; f__Acetobacteraceae; g__; s__
denovo108994	7.35558e-05	0.000513036	2.54917e-05	0.000178461	0.000364932	0.000210288	0.000794191	0.000643182	0.000346043	0.000458723	3.10839e-05	1.4792e-05	2.37098e-05	8.4608e-05	0.000104353	0.000268664	0.00034726	0.000227648	4.46833e-05	6.29489e-05	2.80081e-05	0.000126939	5.00325e-05	0.000144102	0.000987805	2.3243e-05	0.000438888	0.000304945	0.000247201	TGCCAGCAGCCGCGGTAATACGAAGGGTGCTAGCGTTATTCGGAATTATTGGGCGTAAAGGGCGCGTAGGTGGCATGTTAAGTTTGCTGTTAAATCTTCCAGCCTAACTGGAAAACTGCAGCAAAAACTGGCAAGCTAGAGTGTAAGAGAGAGAAGTGGAATTCTCGGAGTAGCGGTAAAATGCGTAGATCTCGAGAGGAACACCGATGGCGAAGGCAGCTTCTTGGCTTACTACTGACACTGAGGCGCGAAAGCGTGGGGAGCAAACAGGATTAGATACCCTGGTAGTCCACGCTGTAAACGATGATCACTAGATGTTAGTTCTGCTTAGCAGAATTAGTGTCGCAGCTAACGCGTTAAGTGATCCGCCTGGGAAGTACGGTCGCAAGGCTAAAACTC…	k__Bacteria; p__TM6; c__; o__; f__; g__; s__
denovo115589	3.67779e-05	0.000249941	0.000401494	0.000405594	0.00010948	0.000289146	6.80735e-05	0.000474965	0.000173022	0.000122326	0.000113974	5.91678e-05	0.000292421	1.81303e-05	7.22445e-05	8.2666e-05	0.000191592	0.000273177	0.000178733	0.000321039	0.000123235	0.000239774	0.00033355	0.000347154	0.000329268	0.00015689	0.000213513	0.000231758	0.00021104	TGCCAGCAGCCGCGGTAATACGAAGGGGGCTAGCGTTGTTCGGAATTACTGGGCGTAAAGCGCACGTAGGCGGATTTGTTAGTCAGGGGTGAAATCCCGGGGCTCAACCTCGGAACTGCCTTTGATACTGCAAGTCTAGAGTCCGGAAGAGGTGAGTGGAATTCCTAGTGTAGAGGTGAAATTCGTAGATATTAGGAAGAACACCAGTGGCGAAGGCGGCTCACTGGTCCGGTACTGACGCTGAGGTGCGAAAGCGTGGGGAGCAAACAGGATTAGATACCCTGGTAGTCCACGCCGTAAACTATGGATGCTAGCCGTCGGCAAGCTTGCTTGTCGGTGGCGCAGCTAACGCATTAAGCATCCCGCCTGGGGAGTACGGCCGCAAGGTTAAAACTCAAA…	k__Bacteria; p__Proteobacteria; c__Alphaproteobacteria; o__Rhizobiales; f__Hyphomicrobiaceae; g__Hyphomicrobium; s__
denovo116411	0.000275834	0.00090768	0.000146577	1.62238e-05	0.000121644	3.94291e-05	0.000170184	3.95804e-05	0.00107057	0.000107035	0.000103613	4.93065e-05	6.32261e-05	6.04343e-05	3.21087e-05	7.23327e-05	0.000179617	0.00028456	0.000167562	0.000132193	6.72194e-05	0.000239774	0.000116743	9.17011e-05	2.35192e-05	1.16215e-05	0.00026096	0.000207363	0.000180665	TGCCAGCAGCCGCGGTAATACGGAGGGTGCAAGCGTTATCCGGATTCACTGGGTTTAAAGGGTGCGTAGGTGGGTTGGTAAGTCAGTGGTGAAATCCCCGAGCTTAACTTGGGAACTGCCATTGATACTATCAGTCTTGAATACCGTGGAGGTCAGCGGAATATGTCATGTAGCGGTGAAATGCTTAGATATGACATAGAACACCAATTGCGAAGGCAGCTGGCTACTCGAATATTGACACTGAGGCACGAAAGCGTGGGGATCAAACAGGATTAGATACCCTGGTAGTCCACGCCCTAAACTATGGATACTCGACATTTGCGATAAACTGTAAGTGTCTGAGCGAAAGCATTAAGTATCCCACCTGGGAAGTACGATCGCAAGATTGAAACTCAAAGG…	k__Bacteria; p__Bacteroidetes; c__[Saprospirae]; o__[Saprospirales]; f__Chitinophagaceae; g__; s__
denovo119110	0.0026664	0.000381489	0.0167671	9.73425e-05	0.000571727	6.57151e-05	0.000760154	0.000331486	0.000129766	0.00039756	0.019531	0.0251266	4.74196e-05	0.000628517	0.00142884	4.1333e-05	0.000407132	0.000739855	0.0366291	0.00558986	0.00583688	0.000141044	0.000100065	0.000628807	0.000787892	0.000836747	0.000367717	6.0989e-05	0.00432495	GGCCAGCAGCCGCGGTAATACGTAGGGTGCAAGCGTTAATCGGAATTACTGGGCGTAAAGCGTGCGCAGGCGGTTTTGTAAGTCTGATGTGAAATCCCCGGGCTCAACCTGGGAATTGCATTGGAGACTGCAAGGCTAGAATCTGGCAGAGGGGGGTAGAATTCCACGTGTAGCAGTGAAATGCGTAGAGATGTGGAGGAACACCGATGGCGAAGGCAGCCCCCTGGGTCAAGATTGACGCTCATGCACGAAAGCGTGGGGAGCAAACAGGATTAGATACCCTGGTAGTCCACGCCCTAAACGATGTCTACTAGTTGTCGGGTTTTAATTAACTTGGTAACGCAGCTAACGCGTGAAGTAGACCGCCTGGGGAGTACGGTCGCAAGATTAAAACTCAAA…	k__Bacteria; p__Proteobacteria; c__Betaproteobacteria; o__Burkholderiales; f__Oxalobacteraceae; g__Janthinobacterium
denovo119606	9.19447e-05	0.000289405	8.28479e-05	0.000227133	0.000291946	7.88581e-05	0.000192875	0.000593707	0.000237905	0.000305815	6.21678e-05	1.97226e-05	4.74196e-05	4.2304e-05	0.000120407	0.000206665	0.000239489	0.000261795	6.70249e-05	0.000176257	0.000201658	0.000105783	0.000116743	0.000163752	4.70383e-05	3.48645e-05	0.000154204	0.000231758	0.000167553	TGCCAGCAGCCGCGGTAATACGTAGGGTGCAAGCGTTAATCGGAATTACTGGGCGTAAAGCGTGCGCAGGCGGTTATGCAAGACAGATGTGAAATCCCCGGGCTCAACCTGGGAACTGCATTTGTGACTGCATAGCTGGAGTGCGGCAGAGGGGGATGGAATTCCGCGTGTAGCAGTGAAATGCGTAGATATGCGGAGGAACACCGATGGCGAAGGCAATCCCCTGGGCCTGCACTGACGCTCATGCACGAAAGCGTGGGGAGCAAACAGGATTAGATACCCTGGTAGTCCACGCCCTAAACGATGTCAACTGGTTGTTGGGAAGGTTCCTTCTCAGTAACGTAGCTAACGCGTGAAGTTGACCGCCTGGGGAGTACGGCCGCAAGGTTGAAACTTAAA…	k__Bacteria; p__Proteobacteria; c__Betaproteobacteria; o__Burkholderiales; f__Comamonadaceae; g__; s__
denovo121222	0.000165501	0.000118393	0.000490715	0.000292028	0.000170302	2.6286e-05	7.94191e-05	0.00024243	5.40693e-05	7.64538e-05	0.00581269	0.00432911	2.37098e-05	7.85646e-05	4.01358e-05	4.1333e-05	9.57958e-05	0.000591884	0.00811001	0.000321039	0.000548958	2.11566e-05	5.00325e-05	0.000111351	0.000129355	3.48645e-05	8.30328e-05	3.65934e-05	0.000791972	TCAGCAGCCGCGGTAATACGTAGGGTGCAAGCGTTAATCGGAATTACTGGGCGTAAAGCGTGCGCAGGCGGTTTTGTAAGTCTGTCGTGAAATCCCCGGGCTCAACCTGGGAATGGCGATGGAGACTGCAAGGCTAGAGTTTGGCAGAGGGGGGTAGAATTCCACGTGTAGCAGTGAAATGCGTAGATATGTGGAGGAACACCGATGGCGAAGGCAGCCCCCTGGGTCAAGACTGACGCTCATGCACGAAAGCGTGGGGAGCAAACAGGATTAGATACCCTGGTAGTCCACGCCCTAAACGATGTCTACTAGTTGTCGGGTCTTAATTGACTTGGTAACGCAGCTAACGCGTGAAGTAGACCGCCTGGGGAGTACGGTCGCAAGATTAAAACTCAAAGG…	k__Bacteria; p__Proteobacteria; c__Betaproteobacteria; o__Burkholderiales; f__Oxalobacteraceae; g__; s__
denovo122070	7.35558e-05	0.00027625	0.000420613	0.000162238	0.000255453	0.000118287	0.000136147	0.000247378	0.00028116	0.000428141	2.07226e-05	7.39598e-05	0.000197582	3.62606e-05	4.8163e-05	0.000216998	0.000119745	0.000455296	6.70249e-05	0.000642079	0.000128837	0.000493653	0.000250163	0.000393005	4.70383e-05	6.97289e-05	0.000177928	0.000170769	0.000214578	GGCCAGCAGCCGCGGTAATACGAAGGGGGCTAGCGTTGTTCGGAATTACTGGGCGTAAAGCGCACGTAGGCGGGTCGTTAAGTCAGGGGTGAAATCCCGGAGCTCAACTCCGGAACTGCCTTTGATACTGGCGATCTAGAGATCGAGAGAGGTGAGTGGAATTCCGAGTGTAGAGGTGAAATTCGTAGATATTCGGAAGAACACCAGTGGCGAAGGCGGCTCACTGGCTCGATACTGACGCTGAGGTGCGAAAGCGTGGGGAGCAAACAGGATTAGATACCCTGGTAGTCCACGCCGTAAACTATGGATGCTAGCCGTCAGGAAGCTTGCTTCGTGGTGGCGCAGCTAACGCATTAAGCATCCCGCCTGGGGAGTACGGTCGCAAGATTAAAACTCAAA…	k__Bacteria; p__Proteobacteria; c__Alphaproteobacteria; o__Rhizobiales; f__; g__; s__
denovo124556	0.000248251	0.000197322	0.000554444	0.000292028	0.00010948	0.000197145	9.07647e-05	0.0011132	0.000108139	0.000963317	6.21678e-05	0.00015285	0.00232356	3.62606e-05	9.6326e-05	3.09997e-05	7.18468e-05	0.000159353	0.000525028	0.000383988	0.000268877	0.000507757	0.000425276	0.00089736	9.40767e-05	0.000435806	3.55855e-05	8.53846e-05	0.000373807	TGCCAGCAGCCGCGGTAATACGGGGGGTGCAAGCGTTGTTCGGAATCATTGGGCGTAAAGCGCGCGCAGGCGGCTTGGTAAGTCAGATGTGAAATCCCTGGGCTTAACCCAGGAAGTGCATTTGATACTGCCTCGCTAGAGTACGGGAGAGGAAAGTGGAATTCCTGGTGTAGAGGTGAAATTCGTAGATATCAGGAGGAACACCGGTGGCGAAGGCGACTTTCTGGCCCGATACTGACGCTCAGGCGCGAAAGCGTGGGGAGCAAACAGGATTAGATACCCTGGTAGTCCACGCTGTAAACGATGTTCACTAGGTGTTGGGGGTATTGACCCTCTCAGTGCCGTAGCTAACGCATTAAGTGAACCGCCTGGGAAGTACGGTCGCAAGACTAAAACTCA…	k__Bacteria; p__Proteobacteria; c__Deltaproteobacteria; o__Syntrophobacterales; f__Syntrophaceae; g__; s__
denovo126050	9.19447e-06	0.0023284	0.000184815	0.000940978	0.000900167	0.00145888	0.000272294	0.00271621	0.00102732	0.00408263	1.03613e-05	1.4792e-05	3.95163e-05	1.20869e-05	8.82988e-05	0.000175665	0.00067057	0.00117239	2.23416e-05	0.000207731	0.000128837	6.34697e-05	5.83713e-05	0.000543656	0.000246951	1.16215e-05	0.000343993	0.000317143	0.000644595	GGCCAGCAGCCGCGGTAATACGTAGGGTGCGAGCGTTAATCGGAATTACTGGGCGTAAAGCGTGCGCAGGCGGTTTTGTAAGTCAGATGTGAAATCCCCGGGCTCAACCTGGGAACTGCGTTTGAAACTACAAGGCTAGAGTGTAGAAGAGGGGGGTAGAATTCCACGTGTAGCAGTGAAATGCGTAGAGATGTGGAGGAATACCGATGGCGAAGGCAGCCCCCTGGGCTAACACTGACGCTCATGCACGAAAGCGTGGGGAGCAAACAGGATTAGATACCCTGGTAGTCCACGCCCTAAACGATGTCTACTAGTTGTTGGAGGAGTAAAATCCTTTAGTAACGCAGCTAACGCGTGAAGTAGACCGCCTGGGGAGTACGGTCGCAAGATTAAAACTCA…	k__Bacteria; p__Proteobacteria; c__Betaproteobacteria; o__Methylophilales; f__Methylophilaceae; g__; s__
denovo128362	0.000367779	0.000381489	6.37292e-06	0.000308251	3.64932e-05	0.000118287	0.000351713	0.000549179	0.000389299	0.000244652	3.10839e-05	1.4792e-05	7.90326e-06	4.2304e-05	0.000361222	0.00044433	0.000179617	0.000113824	2.23416e-05	0.000119603	5.60161e-05	3.52609e-05	2.50163e-05	1.96502e-05	0.000105836	1.74322e-05	9.48947e-05	0.000304945	0.000169628	GGCCAGCAGCCGCGGTAATACGAAGGTCCCGAGCGTTGTTCGGAATCACTGGGCGTAAAGGGAGCGTAGGCGGCGCGGTAAGTCAGATGTGAAATCCCGGGGCTCAACCCCGGAACTGCATCCGATACTGCCGTGCTAGAGGATTGGAGAGGTAGCTGGAATTCTTGGTGTAGCAGTGAAATGCGTGGATATCAAGAGGAACACTCGTGGCGAAAGCGAGCTACTGGACAACTCCTGACGCTGAGGCTCGAAGGCCAGGGTAGCGAAAGGGATTAGATACCCCTGTAGTCCTGGCAGTAAACGGTGCACGCTTGGTGTGAGGGGAATCGACCCCCCTTGTGCCGGAGCTAACGCGTTAAGCGTGCCGCCTGGGAAGTACGGTCGCAAGACTAAAACTCA…	k__Bacteria; p__Verrucomicrobia; c__Verrucomicrobiae; o__Verrucomicrobiales; f__Verrucomicrobiaceae; g__Luteolibacter; s__
denovo130330	0.000165501	0.000210476	0.000133831	0.000275804	0.00010948	0.000276003	1.13456e-05	0.000178112	7.5697e-05	0.000229361	0.000196865	1.97226e-05	0.000260808	1.81303e-05	5.61901e-05	3.09997e-05	0.000131719	0.000193501	0.000458003	0.000169962	0.000179252	0.000105783	0.000700455	0.000281653	8.23171e-05	0.000151079	5.93092e-05	4.87912e-05	0.000171791	GGCCAGCAGCCGCGGTAATACAGAGGTGGCAAGCGTTGTTCGGAATTACTGGGCGTAAAGGGCGCGTAGGCGGCCTTCTAAGTCAGACGTGAAATCCCCCGGCTTAACCTGGGAACTGCGTCTGATACTGGGAGGCTAGAGTGCGGGAGAGGGATGCGGAATTCCAGGTGTAGCGGTGAAATGCGTAGATATCTGGAGGAACACCGGTGGCGAAGGCGGCATCCTGGACCGACACTGACGCTGAGGCGCGAAAGCTAGGGTAGCAAACGGGATTAGATACCCCGGTAGTCCTAGCCCTAAACGATGAGTGCTTGGTGTGGCGGGTATCGATCCCTGCCGTGCCGAAGCTAACGCATTAAGCACTCCGCCTGGGGAGTACGGTCGCAAGGCTGAAACTCA…	k__Bacteria; p__Acidobacteria; c__Acidobacteria-6; o__iii1-15; f__mb2424; g__; s__
