# Supplementary material for: Agricultural Risk Factors Influence Microbial Ecology in Honghu Lake
Source: Genomics Proteomics Bioinformatics. 2019 Apr 23;17(1):76–90. doi: 10.1016/j.gpb.2018.04.008 (PMC6520916; doi:10.1016/j.gpb.2018.04.008)
Supplement: Supplementary Table S7 [file mmc22.xlsx]

## Sheet: Sheet1
Table S7 The information of core-OTUs from freshwater samples and sediment samples in less-impacted group of Honghu lake
Note: The information including the core-OTUs' name, the relative abundance of each OTUs in each sample, the representive sequence of each core OTUs and the taxonomy of each core OTUs.
OTUs	L8W	L7W	L10W	L5S	L4W	L9W	L6W	L8S	L10S	L6S	L9S	L3S	L5W	L3W	Representive seqs	Taxonomy
denovo42689	0.00060512	0.000279782	0.000356857	0.000292421	0.000154999	1.19745e-05	0.000261795	0.000100718	0.000119887	0.000383583	1.96502e-05	0.000139458	0.00045075	0.000292747	TGCCAGCAGCCGCGGTAATACAGAGGTGGCAAGCGTTGTTCGGAATTACTGGGCGTAAAGGGCGCGTAGGCGGCCTTCTAAGTCGGACGTGAAAGCCCCAGGCTTAACCTGGGAACTGCGTCTGATACTGGGAGGCTTGGATTCGGGAGAGGGATGTGGAATTCCAGGTGTAGCGGTGAAATGCGTAGATATCTGGAGGAACACCGGTGGCGAAGGCGGCATCCTGGACCGAGATCGACGCTGAGGCGCGAAAGCTAGGGGAGCAAACGGGATTAGATACCCCGGTAGTCCTAGCCCTAAACGATGAGTGCTTGGTGTGGCGGGTATCGATCCCTGCCGTGCCGAAGCTAACGCATTAAGCACTCCGCCTGGGGAGTACGGTCGCAAGGCTGAAACTCA…	k__Bacteria; p__Acidobacteria; c__Acidobacteria-6; o__iii1-15; f__mb2424; g__; s__
denovo85515	2.63096e-05	4.86577e-05	2.16277e-05	8.69359e-05	0.000134332	0.000155668	0.000421148	7.55387e-05	3.52609e-05	0.000233485	0.000170302	3.48645e-05	4.74473e-05	1.21978e-05	TGCCAGCAGCCGCGGTAATACAGAGGTGGCAAGCGTTGTTCGGAATTACTGGGCGTAAAGGGCGCGTAGGCGGCCTTCTAAGTCAGACGTGAAATCCCCCGGCTTAACCTGGGAACTGCGTCTGATACTGGAGGGCTCGAGTTTGGGAGAGGGATGTAGAATTCCAGGTGTAGCGGTGAAATGCGTAGATATCTGGAGGAATACCGGTGGCGAAGGCGGCATCCTGGACCAACACTGACGCTGAGGCGCGAAAGCTAGGGGAGCAAACGGGATTAGATACCCCGGTAGTCCTAGCCCTAAACGATGAATACTTGGTGTGGCGGGTATCGATCCCTGCCGTGCCGAAGCTAACGCATTAAGTATTCCGCCTGGGGAGTACGGTCGCAAGGCTGAAACTCA…	k__Bacteria; p__Acidobacteria; c__Acidobacteria-6; o__iii1-15; f__mb2424; g__; s__
denovo130330	0.000210476	0.00010948	7.5697e-05	0.000260808	3.09997e-05	0.000131719	0.000193501	0.000169962	0.000105783	0.000700455	0.000281653	0.000151079	5.93092e-05	4.87912e-05	GGCCAGCAGCCGCGGTAATACAGAGGTGGCAAGCGTTGTTCGGAATTACTGGGCGTAAAGGGCGCGTAGGCGGCCTTCTAAGTCAGACGTGAAATCCCCCGGCTTAACCTGGGAACTGCGTCTGATACTGGGAGGCTAGAGTGCGGGAGAGGGATGCGGAATTCCAGGTGTAGCGGTGAAATGCGTAGATATCTGGAGGAACACCGGTGGCGAAGGCGGCATCCTGGACCGACACTGACGCTGAGGCGCGAAAGCTAGGGTAGCAAACGGGATTAGATACCCCGGTAGTCCTAGCCCTAAACGATGAGTGCTTGGTGTGGCGGGTATCGATCCCTGCCGTGCCGAAGCTAACGCATTAAGCACTCCGCCTGGGGAGTACGGTCGCAAGGCTGAAACTCA…	k__Bacteria; p__Acidobacteria; c__Acidobacteria-6; o__iii1-15; f__mb2424; g__; s__
denovo76394	0.000223631	8.51509e-05	0.000129766	1.58065e-05	6.19995e-05	0.000478979	0.000125206	0.000276975	0.000105783	4.16938e-05	0.000222703	5.81074e-06	0.000225375	0.000134176	TGCCAGCAGCCGCGGTAACACGTAGGGGGCAAGCGTTGTCCGGATTTATTGGGCGTAAAGAGCTCGTAGGTGGCTGAGTAAGTCGGGTGTCAAAGCCCCAGGCTCAACCTGGGATCCCACCCGATACTGCTCTGGCTAGAGTCCGGTAGGGGAGCGTGGAATTCCTGGTGTAGCGGTGAAATGCGCAGATATCAGGAGGAACACCAGCGGCGAAGGCGGCGCTCTGGGCCGGTACTGACACTGAGGAGCGAAAGCGTGGGTAGCAAACAGGATTAGATACCCTGGTAGTCCACGCCGTAAACGTTGGGCACTAGGTGTGGGGTCTATTCAACGGACTCCGTGCCGTCGCTAACGCATTAAGTGCCCCGCCTGGGGAGTACGGCCGCAAGGCTAAAACTC…	k__Bacteria; p__Actinobacteria; c__Acidimicrobiia; o__Acidimicrobiales; f__; g__; s__
denovo66910	0.000171012	1.21644e-05	0.000313602	7.90326e-05	4.1333e-05	0.000179617	0.000136589	0.00084981	0.000105783	0.000108404	0.000124451	5.81074e-05	3.55855e-05	0.000146374	TTACGGGAGGCAGCAGTGGGGAATCTTGCACAATGGGCGAAAGCCTGATGCAGCAACGCCGCGTGCGGGAAGAAGGCCCTAGGGTTGTAAACCGCTTTCAGTAGGGAAGAAAATGACGGTACCTACAGAAGAAGGTGCGGCCAACTACGTGCCAGCAGCCGCGGTGACACGTAGGCACCAAGCGTTATCCGGATTTATTGGGCGTAAAGAGCTCGTAGGCGGTTTGGTAAGTCGGGTGTGAAAACTCTGGGCTCAACCCAGAGACGCCACCCGATACTGCTATGACTAGAGTACGGTAGGGGAGCGGGGAATTCATGGTGTAGCGGTGAAATGCGCAGATATCATGAGGAACACCAGCGGCGAAGGCGCCGCTCTGGGCCGTAACTGACGCTGAGGAGC…	k__Bacteria; p__Actinobacteria; c__Acidimicrobiia; o__Acidimicrobiales; f__C111; g__; s__
denovo35538	0.000289405	0.000145973	0.000389299	2.37098e-05	0.000888659	0.000287387	0.000216265	0.000125898	4.93653e-05	8.33875e-06	0.000144102	1.16215e-05	0.000604954	0.000341538	TGCCAGCAGCCGCGGTAATACGTAGGGGGCAAGCGTTGTCCGGAATCATTGGGCGTAAAGAGCTCGTAGGCGGTTCAGTAAGTCGGGTGTGAAAGCTCCGAGCTCAACTCGGAGAGGCCACTCGATACTGCTGTGACTAGAATCCAGTAGGGGAGTGTGGAACTCCTGGTGTAGCGGTGAAATGCGCAGATATCAGGAAGAACACCAGCGGCGAAGGCGGCACTCTGGGCTGGTATTGACGCTGAGGAGCGAAAGTGTGGGTAGCAAACAGGATTAGATACCCTGGTAGTCCACACCGTAAACGTTGGGCACTAGGTGTGGGGAGGATCAACCCTTTCCGTGCCGTAGCTAACGCATTAAGTGCCCCGCCTGGGGAGTACGGCCGCAAGGCTAAAACTC…	k__Bacteria; p__Actinobacteria; c__Acidimicrobiia; o__Acidimicrobiales; f__Microthrixaceae; g__; s__
denovo36214	0.000342024	9.73153e-05	0.000108139	1.58065e-05	1.03332e-05	9.57958e-05	9.10591e-05	9.44234e-05	3.52609e-05	0.000100065	3.93005e-05	5.81074e-06	2.37237e-05	1.21978e-05	GGCCAGCAGCCGCGGTAATACGTAGGGGGCAAGCGTTGTCCGGATTCATTGGGCGTAAAGAGCTCGTAGGCGGTTCAGTAAGTCGGGTGTGAAAGCTCCGAGCTCAACTCGGAGAGGCCACCCGATACTGCTGTGACTTGAGTCCAGTAGAGGAGCGTGGAACTCCTGGTGTAGCGGTGAAATGCGCAGATATCAGGAAGAACACCTGTAGCGAAGGCGGCGCTCTGGGCTGGTACTGACGCTGAGGAGCGAAAGCGTGGGTAGCAAACAGGATTAGATACCCTGGTAGTCCACGCCGTAAACGTTGGGCACTAGGTGTGGGGAGGTGTCAACCCTTTCCGTGCCGTAGCTAACGCATTAAGTGCCCCGCCTGGGGAGTACGGCCGCAAGGCTAAAACT…	k__Bacteria; p__Actinobacteria; c__Acidimicrobiia; o__Acidimicrobiales; f__Microthrixaceae; g__; s__
denovo24563	9.20835e-05	7.29865e-05	6.48831e-05	2.37098e-05	0.000123999	8.38213e-05	5.6912e-05	0.000107013	1.41044e-05	8.33875e-06	5.89507e-05	1.16215e-05	1.18618e-05	3.65934e-05	GGTGTCAGCCGCCGCGGTAATACGTAGGGTGCAAGCGTTGTCCGGATTTATTGGGCGTAAAGAGCTCGTAGGCGGTTAGTCACGTCGGATGTGAAAACCAGGAGCTTAACTCCTGGCCTGCATTCGATACGGGCTGACTAGAGTGTTGTAGGGGAGACTGGAACTCCTGGTGTAGCGGTGAAATGCGCAGATATCAGGAAGAACACCGGTGGCGAAGGCGGGTCTCTGGGCAACTACTGACGCTGAGGAGCGAAAGCGTGGGGAGCAAACAGGATTAGATACCCTGGTAGTCCACGCCGTAAACGGTGGGCGCTAGGTGTGGGGAACATTCCACGTTCTCCGTGCCGCAGCTAACGCATTAAGCGCCCCGCCTGGGGAGTACGGCCGCAAGGCTAAAAC…	k__Bacteria; p__Actinobacteria; c__Actinobacteria; o__Actinomycetales; f__; g__; s__
denovo76881	0.00193375	0.00212877	0.00150313	0.000829843	0.000733661	0.00204763	0.00196915	0.00177516	0.000747532	0.000341889	0.00251523	0.000139458	0.000984532	0.000695275	GGCCAGCAGCCGCGGTAATACGTAGGGTGCAAGCGTTGTCCGGATTTATTGGGCGTAAAGAGCTCGTAGGCGGTTAGTCACGTCGGATGTGAAAACTCAGAGCTTAACTCTGAGCCTGCATTCGATACGGGCTGACTAGAGTGTTGTAGGGGAGACTGGAACTCCTGGTGTAGCGGTGAAATGCGCAGATATCAGGAAGAACACCGGTGGCGAAGGCGGGTCTCTGGGCAACTACTGACGCTGAGGAGCGAAAGCGTGGGGAGCAAACAGGATTAGATACCCTGGTAGTCCACGCCGTAAACGGTGGGCGCTAGGTGTGGGGAACATTCCACGTTCTCCGTGCCGCAGCTAACGCATTAAGCGCCCCGCCTGGGGAGTACGGCCGCAAGGCTAAAACTC…	k__Bacteria; p__Actinobacteria; c__Actinobacteria; o__Actinomycetales; f__; g__; s__
denovo36835	2.63096e-05	2.43288e-05	3.24416e-05	0.000197582	1.03332e-05	1.19745e-05	2.27648e-05	0.000339924	0.0001622	0.000508664	0.000320954	1.74322e-05	1.18618e-05	1.21978e-05	TCAGCAGCCGCGGTAATACGTAGGGGGCAAGCGTTGTCCGGAATCATTGGGCGTAAAGCGCGTGTAGGCGGCTCGGCAAGTCCGGTGTGAAAGCTCGAGGCTCAACCTCGAGTCTGCATCGGAAACTGCCTTGCTAGAGTCCGGAAGAGGAGACTGGAATTCCTGGTGTAGCGGTGAAATGCGCAGATATCAGGAAGAACACCGGTGGCGAAGGCGGGTCTCTGGGACGGTACTGACGCTGAGACGCGAAAGCGTGGGGAGCAAACAGGATTAGATACCCTGGTAGTCCACGCCGTAAACGATGGGCACTAGGTGTGGGAGGTGTCGACTCCTTCCGTGCCGAAGCTAACGCATTAAGTGCCCCGCCTGGGGAGTACGGCCGCAAGGCTAAAACTCAAA…	k__Bacteria; p__Actinobacteria; c__Thermoleophilia; o__Gaiellales; f__; g__; s__
denovo105816	0.000894525	0.000596056	0.000194649	1.58065e-05	0.000309997	0.000850187	0.00101303	3.77693e-05	1.41044e-05	5.00325e-05	5.89507e-05	1.16215e-05	0.00013048	0.000158571	TGCCAGCAGCCGCGGTAATACGTAGGGGGCAAGCGTTGTCCGGAATCATTGGGCGTAAAGCGCGTGTAGGCGGCTTGGTAAGTCTGGCGTGAAATCTTGGGGCTCAACCCCAAGCCTGCGCTGGATACTGCCTCGCTCGAGTCCGGGAGAGGAAAGCGGAATTCCCAGTGTAGCGGTGAAATGCGCAGATATTGGGAAGAACACCGATGGCGAAGGCAGCTTTCTGGAACGGTACTGACGCTGAGACGCGAAAGCGTGGGGAGCAAACAGGATTAGATACCCTGGTAGTCCACGCCGTAAACGATGGGCACTAGTTGTGGGCGGTGTCGACTCCGTCCGTGACGTAGCTAACGCATTAAGTGCCCCGCCTGGGGAGTACGGCCGCAAGGCTAAAACTCA…	k__Bacteria; p__Actinobacteria; c__Thermoleophilia; o__Gaiellales; f__; g__; s__
denovo9842	0.00115762	0.00138674	0.000811039	0.000679681	0.000237665	0.00113757	0.0010358	0.00030845	0.000423131	0.00103401	0.000746709	0.000127836	0.00110315	0.000475714	GGCCAGCAGCCGCGGTAATACGGAGGGTGCAAGCGTTATCCGGATTCACTGGGTTTAAAGGGTGCGTAGGTGGGCAGGTAAGTCAGTGGTGAAATCCCCGAGCTTAACTTGGGAACTGCCGTTGATACTATCTGTCTTGAATATCGTGGAGGTAAGCGGAATATGTCATGTAGCGGTGAAATGCTTAGAGATGACATAGAACACCAATTGCGAAGGCAGCTTGCTACACGGTAATTGACACTGAGGCACGAAAGCGTGGGGAGCAAACAGGATTAGATACCCTGGTAGTCCACGCCCTAAACTATGGATACTCGACATCAGCGATACACTGTTGGTGTCTGAGCGAAAGCATTAAGTATCCCACCTGGGAAGTACGATCGCAAGATTGAAACTCAAAGG…	k__Bacteria; p__Bacteroidetes; c__[Saprospirae]; o__[Saprospirales]; f__Chitinophagaceae; g__; s__
denovo19176	0.00030256	0.000267617	0.000237905	0.000197582	1.03332e-05	0.000119745	0.000170736	6.29489e-05	9.16784e-05	0.000208469	0.000117901	9.87826e-05	0.000237237	0.000402527	TGCCAGCAGCCGCGGTAATACGGAGGGTGCAAGCGTTATCCGGATTCACTGGGTTTAAAGGGTGCGTAGGTGGGCAGGTAAGTCCGCGGTGAAATCCCCGAGCTTAACTTGGGAACTGCCGTTGATACTATCTGTCTTGAATATCGTGGAGGTAAGCGGAATATGTCATGTAGCGGTGAAATGCTTAGAGATGACATAGAACACCAATTGCGAAGGCAGCTTGCTACACGATAATTGACACTGAGGCACGAAAGCGTGGGGAGCAAACAGGATTAGATACCCTGGTAGTCCACGCCCTAAACTATGGATACTCGACATCAGCGATATACTGTTGGTGTCTGAGCGAAAGCATTAAGTATCCCACCTGGGAAGTACGATCGCAAGATTGAAACTTAAAGG…	k__Bacteria; p__Bacteroidetes; c__[Saprospirae]; o__[Saprospirales]; f__Chitinophagaceae; g__; s__
denovo22189	0.00030256	0.000133809	0.000216277	7.90326e-06	4.1333e-05	0.00010777	0.000193501	1.25898e-05	1.41044e-05	1.66775e-05	1.31002e-05	5.81074e-06	7.1171e-05	0.000158571	TGTGTCAGCCGCCGCGGTAATACGGAGGGTGCAAGCGTTATCCGGATTTACTGGGTTTAAAGGGTGCGTAGGTGGGCAGGTAAGTCAGCGGTGAAATCTCCGAGCTTAACTCGGAAACTGCCATTGATACTATCTGTCTTGAATATCCTGGAGGTGAGCGGAATATGTCATGTAGCGGTGAAATGCTTAGATATGACATAGAACACCAATTGCGAAGGCAGCTCACTACGGGGTTATTGACACTGAGGCACGAAAGCGTGGGGATCAAACAGGATTAGATACCCTGGTAGTCCACGCCCTAAACGATGGATACTCGACATACGCGATACACTGTGTGTGTCTGAGCGAAAGCATTAAGTATCCCACCTGGGAAGTACGATCGCAAGATTGAAACTTAAA…	k__Bacteria; p__Bacteroidetes; c__[Saprospirae]; o__[Saprospirales]; f__Chitinophagaceae; g__; s__
denovo72875	0.00702465	0.0057781	0.00696412	0.000126452	0.000165332	0.00548431	0.00997097	0.000144782	0.000148096	1.66775e-05	0.000189952	2.3243e-05	0.00810163	0.00335439	GGCCAGCAGCCGCGGTAATACGGAGGGTGCAAGCGTTATCCGGATTTACTGGGTTTAAAGGGTGCGTAGGTGGGCTTGTAAGTCAGTGGTGAAATCTCCGGGCTTAACCCGGAAACTGCCATTGATACTATAGGTCTTGAATTATATGGAGGTAAGCGGAATATGTCATGTAGCGGTGAAATGCTTAGATATGACATAGAACACCAATTGCGAAGGCAGCTTACTACGTATATATTGACACTGAGGCACGAAAGCGTGGGGATCAAACAGGATTAGATACCCTGGTAGTCCACGCCCTAAACGATGGATACTCGACATCAGCGATACACTGTTGGTGTCTGAGCGAAAGCATTAAGTATCCCACCTGGGAAGTACGATCGCAAGATTGAAACTCAAAGG…	k__Bacteria; p__Bacteroidetes; c__[Saprospirae]; o__[Saprospirales]; f__Chitinophagaceae; g__; s__
denovo78407	7.89287e-05	8.51509e-05	4.32554e-05	7.90326e-06	3.09997e-05	0.00021554	0.000147971	3.14745e-05	1.41044e-05	6.671e-05	6.55008e-06	2.90537e-05	3.55855e-05	1.21978e-05	TTGTGTCAGCCGCCGCGGTAATACGGAGGGTGCAAGCGTTATCCGGATTCACTGGGTTTAAAGGGTGCGTAGGTGGGCAGGTAAGTCAGTGGTGAAATCCCCGAGCTTAACTTGGGAACTGCCGTTGATACTATCTGTCTTGAATACTGTGGAGGTAAGCGGAATATGTCATGTAGCGGTGAAATGCTTAGAGATGACATAGAACACCAATTGCGAAGGCAGCTTGCTACACAGCAATTGACACTGAGGCACGAAAGCGTGGGGAGCAAACAGGATTAGATACCCTGGTAGTCCACGCCCTAAACTATGGATACTCGACATCAGCGATACACTGTTGGTGTCTGAGCGAGAGCATTAAGTATCCCACCTGGGAAGTACGATCGCAAGATTGAAACTTAA…	k__Bacteria; p__Bacteroidetes; c__[Saprospirae]; o__[Saprospirales]; f__Chitinophagaceae; g__; s__
denovo116411	0.00090768	0.000121644	0.00107057	6.32261e-05	7.23327e-05	0.000179617	0.00028456	0.000132193	0.000239774	0.000116743	9.17011e-05	1.16215e-05	0.00026096	0.000207363	TGCCAGCAGCCGCGGTAATACGGAGGGTGCAAGCGTTATCCGGATTCACTGGGTTTAAAGGGTGCGTAGGTGGGTTGGTAAGTCAGTGGTGAAATCCCCGAGCTTAACTTGGGAACTGCCATTGATACTATCAGTCTTGAATACCGTGGAGGTCAGCGGAATATGTCATGTAGCGGTGAAATGCTTAGATATGACATAGAACACCAATTGCGAAGGCAGCTGGCTACTCGAATATTGACACTGAGGCACGAAAGCGTGGGGATCAAACAGGATTAGATACCCTGGTAGTCCACGCCCTAAACTATGGATACTCGACATTTGCGATAAACTGTAAGTGTCTGAGCGAAAGCATTAAGTATCCCACCTGGGAAGTACGATCGCAAGATTGAAACTCAAAGG…	k__Bacteria; p__Bacteroidetes; c__[Saprospirae]; o__[Saprospirales]; f__Chitinophagaceae; g__; s__
denovo123954	0.00181536	0.00113129	0.000767783	0.000102742	0.000175665	0.000359234	0.00120653	8.81285e-05	6.34697e-05	0.000166775	9.17011e-05	2.3243e-05	0.000735434	0.000622088	TCAGCAGCCGCGGTAATACGGAGGGTGCAAGCGTTATCCGGATTTACTGGGTTTAAAGGGTGCGTAGGTGGGTAGGTAAGTCAGTGGTGAAATCTCCGAGCTTAACTCGGAAACTGCCATTGATACTATCTATCTTGAATATCCTGGAGGTGAGCGGAATATGTCATGTAGCGGTGAAATGCTTAGATATGACATAGAACACCAATTGCGAAGGCAGCTCACTACGGGATTATTGACACTGAGGCACGAAAGCGTGGGGATCAAACAGGATTAGATACCCTGGTAGTCCACGCCCTAAACGATGGATACTCGACATACGCGATACACTGTGTGTGTCTGAGCGAAAGCATTAAGTATCCCACCTGGGAAGTACGATCGCAAGATTGAAACTCAAAGGAA…	k__Bacteria; p__Bacteroidetes; c__[Saprospirae]; o__[Saprospirales]; f__Chitinophagaceae; g__; s__
denovo129466	0.000184167	7.29865e-05	9.73247e-05	0.000150162	3.09997e-05	7.18468e-05	0.000147971	2.51796e-05	6.34697e-05	0.000100065	3.93005e-05	2.3243e-05	0.00013048	0.000134176	TGCCAGCAGCCGCGGTAATACGGAGGGCGCAAGCGTTATCCGGATTCACTGGGTTTAAAGGGTGCGTAGGTGGGCAGGTAAGTCAGTGGTGAAATCCCCGAGCTTAACTTGGGAACTGCCGTTGATACTATCTGTCTTGAATATCGTGGAGGTAAGCGGAATATGTCATGTAGCGGTGAAATGCTTAGAGATGACATAGAACACCAATTGCGAAGGCAGCTTGCTACACGGTAATTGACACTGAGGCACGAAAGCGTGGGGAGCAAACAGGATTAGATACCCTGGTAGTCCGCGCCCTAAACTATGGATACTCGACATCAGCGATACACTGTTGGTGTCTGAGCGAAAGCATTAAGTATCCCACCTGGGAAGTACGATCGCAAGATTGAAACTCAAAGG…	k__Bacteria; p__Bacteroidetes; c__[Saprospirae]; o__[Saprospirales]; f__Chitinophagaceae; g__; s__
denovo1174	0.0130232	0.00586325	0.00937561	0.000403066	0.00158099	0.00336483	0.00534972	0.00434347	0.00157264	0.000350228	0.000930111	4.06752e-05	0.0053141	0.0027689	TGCCAGCAGCCGCGGTAAGACGAACCAAGCGAACGTTATTCGGAATTACTGGGCTTAAAGCGCGTGTAGGCGGATGACCACGTCAGTCGTTGAAATCCCCCGGCTCAACCGGGGAACAGGCGCTGATACGAGTTATCTGGAGGTGGGTAGGGGAGACTGGAACTTCCGGTGGAGCGGTGAAATGCGTTGAGATCGGAAGGAACGCCCGCGGCGAAAGCGAGTCTCTGGACCCATACTGACGCTGAGACGCGAAAGCCAGGGGAGCAAACGGGATTAGATACCCCGGTAGTCCTGGCTGTAAACATTGGGCACTGGGTAGTGGAACCGCCGATGGTTTCACTGCCGCAGGGAAACCGTGAAGTGCCCCGCCTGGGGAGTATGGTCGCAAGGCTGAAACTC…	k__Bacteria; p__Bacteroidetes; c__[Saprospirae]; o__[Saprospirales]; f__Saprospiraceae; g__; s__
denovo7397	0.000144703	0.00052307	0.00014058	7.90326e-06	0.000206665	0.00010777	0.000147971	1.25898e-05	2.11566e-05	1.66775e-05	6.55008e-06	5.81074e-06	1.18618e-05	0.00010978	TGCCAGCAGCCGCGGTAATACGAAGGGGGCTAGCGTTGTTCGGATTTACTGGGCGTAAAGCGCACGTAGGCGGATCTTTAAGTCAGAGGTGAAATCCCAAGGCTCAACCTTGGAACTGCCTTTGATACTGGAGATCTCGAGTCCGGGAGAGGTGAGTGGAACTGCGAGTGTAGAGGTGAAATTCGTAGATATTCGCAAGAACACCAGTGGCGAAGGCGGCTCACTGGCCCGGAACTGACGCTGAGGTGCGAAAGCGTGGGGAGCAAACAGGATTAGATACCCTGGTAGTCCACGCCGTAAACGATGAATGCCAGCCGTTAGGCAGCTTGCTGCTTAGTGGCGCAGCTAACGCTTTAAGCATTCCGCCTGGGGAGTACGGTCGCAAGATTAAAACTCAAA…	k__Bacteria; p__Bacteroidetes; c__[Saprospirae]; o__[Saprospirales]; f__Saprospiraceae; g__; s__
denovo41374	0.000118393	0.00192198	0.00028116	7.90326e-06	0.000154999	0.000251464	0.000682943	4.40642e-05	1.41044e-05	1.66775e-05	1.31002e-05	5.81074e-06	0.0053141	0.00303725	TGCCAGCAGCCGCGGTAATACGGAGGGTGCGAGCGTTATCCGGAATCACTGGGTTTAAAGGGTGCGTAGGCGGTTTGATAAGTCAGTTGTGAAATACCCCGGCTTAACCGGCGGTCGTGCGATTGATACTGTTGAACTTGAATCGGGTTGAGGCAGGCGGAATGTGGCATGTAGCGGTGAAATGCATAGATATGCCATAGAACACCAATTGCGAAGGCAGCTTGCTGGGCCCGTATTGACGCTGAGGCACGAAAGCGTGGGGAGCAAACAGGATTAGATACCCTGGTAGTCCACGCCCTAAACGATGTTTACTTGCTGTTCCTGCTTCGGTGGGAGTGGCGAAGCGAAAGCGATAAGTAAACCACCTGGGGAGTACGCCGGCAACGGTGAAACTCAAAG…	k__Bacteria; p__Bacteroidetes; c__[Saprospirae]; o__[Saprospirales]; f__Saprospiraceae; g__; s__
denovo90605	0.00869531	0.00600922	0.00714796	7.11294e-05	0.000537329	0.0029098	0.00489443	0.000327334	0.000458392	3.3355e-05	0.000582957	5.81074e-06	0.00176741	0.00469615	TGCCAGCAGCCGCGGTAATACGGAGGGTGCAAGCGTTATCCGGAATCACTGGGTTTAAAGGGTGCGTAGGCGGATGATTAAGTCAGTGGTGAAAGCTGGTCGCTTAACGATCAAACTGCCATTGATACTGATTGTCTTGAATTGGGTTGAGGTTAGCGGAATGTGACATGTAGCGGTGAAATGCATAGATATGTCATGGAACACCAATTGCGAAGGCAGCTAACTGGGCCTTGATTGACGCTGAGGCACGAAAGCGTGGGTAGCGAACAGGATTAGATACCCTGGTAGTCCACGCCCTAAACGATGCTAACTCGATGTTTGGACAGTAAGTTTGAGCATCCAAGGGAAACCGATAAGTTAGCCACCTGGGGAGTACGACCGCAAGGTTGAAACTCAAAG…	k__Bacteria; p__Bacteroidetes; c__[Saprospirae]; o__[Saprospirales]; f__Saprospiraceae; g__; s__
denovo3478	0.000171012	0.00010948	5.40693e-05	3.16131e-05	3.09997e-05	2.39489e-05	0.000159353	3.77693e-05	1.41044e-05	5.83713e-05	1.31002e-05	1.16215e-05	9.48947e-05	0.000170769	TTACGGGAGGCAGCCGCGGCAATACGTAGGTGGCAAGCGTTGTCCGGATTTATTGGGTTTAAAGGGTGCGTAGGTGGTTCCATAAGTCAGTGGTGAAATACGGCAGCTTAACTGTCGAGGTGCCATTGATACTGCGGAACTTGAGTACAGACGAGGTAGGCGGAATTGACGGTGTAGCGGTGAAATGCTTAGATATCGTCAAGAACACCGATAGCGAAGGCAGCTTACTAGACTGTAACTGACACTGAGGCACGAAAGTGTGGGGATCAAACAGGATTAGATACCCTGGTAGTCCACACTGTAAACGATGATTACTCGATGTTGGCGATACACAGCCAGCGTCTTAGCGAAAGCGATAAGTAATCCACCTGGGGAGTACGCCCGCAAGGGTGAAACTTA…	k__Bacteria; p__Bacteroidetes; c__Cytophagia; o__Cytophagales; f__Cytophagaceae; g__; s__
denovo17106	0.000355179	0.000206795	5.40693e-05	7.90326e-05	5.16662e-05	4.78979e-05	0.00028456	2.51796e-05	4.93653e-05	9.17263e-05	3.27504e-05	4.6486e-05	0.000272822	0.000146374	TGTGTCAGCCGCCGCGGTAATACGTGGGTGGCAAGCGTTGTCCGGATTTATTGGGTTTAAAGGGTGCGTAGGTGGTTCCATAAGTCAGTGGTGAAATACGGCAGCTTAACTGTCGAGGTGCCATTGATACTGCGGAACTTGAGTACAGACGAGGTAGGCGGAATTGACGGTGTAGCGGTGAAATGCTTAGATATCGTCAAGAACACCGATAGCGAAGGCAGCTTACTAGACTGTAACTGACACTGAGGCACGAAAGTGTGGGGATCAAACAGGATTAGATACCCTGGTAGTCCACACTGTAAACGATGATTACTCGATGTTGGCGATACACAGCCAGCGTCTTAGCGAAAGCGATAAGTAATCCACCTGGGGAGTACGCCCGCAAGGGTGAAACTCAAA…	k__Bacteria; p__Bacteroidetes; c__Cytophagia; o__Cytophagales; f__Cytophagaceae; g__; s__
denovo71234	0.000973454	0.0007177	0.00207626	0.000173872	0.00235598	0.000981907	0.000853679	8.81285e-05	0.000183357	8.33875e-06	0.000268553	6.39182e-05	0.0028587	0.00147593	GGCCAGCAGCCGCGGTAATACGAAGGGTGCAAGCGTTATCCGGATTCATTGGGTTTAAAGGGTGCGTAGGCGGAGCGTTAAGTCAGTGGTGAAATCCTGCAGCTTAACTGTAGACTTGCCATTGATACTGGCGCTCTTGAGTGCGCTTGAAGTAGGCGGAATGTGCCGTGTAGCGGTGAAATGCTTAGATATGGCACAGAACACCAATTGCGAAGGCAGCTTACTAAGGCGATACTGACGCTGAGGCACGAAAGCGTGGGGAGCGAACAGGATTAGATACCCTGGTAGTCCACGCCGTAAACGATGATCACTCGTCATTGGCGATATACGGTCAGTGACCTAGCGAAAGCGTTAAGTGATCCACCTGGGGAGTACGATCGCAAGATTGAAACTCAAAGG…	k__Bacteria; p__Bacteroidetes; c__Flavobacteriia; o__Flavobacteriales; f__Cryomorphaceae; g__; s__
denovo83791	0.00030256	8.51509e-05	0.000183835	2.37098e-05	0.000196332	9.57958e-05	0.000227648	1.88847e-05	3.52609e-05	3.3355e-05	0.000131002	1.16215e-05	0.000237237	0.000207363	GGTGTCAGCAGCCGCGGTAATACGAAGGGTGCAAGCGTTATCCGGATTCATTGGGTTTAAAGGGTGCGTAGGTGGGGCGATAAGTCAGTGGTGAAATCCTGCGGCTTAACCGTAGAATTGCCATTGATACTGTCGCTCTTGAGTACGCTTGACGTGGGCGGAATGTGCCGTGTAGCGGTGAAATGCTTAGATATGGCACAGAACACCGATAGTGAAGACAGCTCACGAAGGCGAAACTGACACTGAGGCACGAAAGCGTGGGGATCGAACAGGATTAGATACCCTGGTAGTCCACGCCGTAAACGATGATCACTCGTGATTGGCGATATACGGTCAGTCACCTAGCGAAAGCGTTAAGTGATCCACCTGGGGAGTACGATCGCAAGATTGAAACTCAAA…	k__Bacteria; p__Bacteroidetes; c__Flavobacteriia; o__Flavobacteriales; f__Cryomorphaceae; g__; s__
denovo1411	0.000776132	0.00273699	0.00194649	4.74196e-05	0.00338931	0.0010298	0.00125206	6.92438e-05	2.11566e-05	3.3355e-05	0.000189952	4.6486e-05	0.00449563	0.000670879	AGTGTCAGCCGCCGCGGTAATACGGAGGATCCAAGCGTTATCCGGAATCATTGGGTTTAAAGGGTCCGTAGGCGGTCTTATAAGTCAGTGGTGAAATCTCCCCGCTCAACGGGGAAACGGCCATTGATACTGTAAGACTTGAATTATTAGGAAGTAACTAGAATATGTAGTGTAGCGGTGAAATGCTTAGAGATTACATGGAATACCAATTGCGAAGGCAGGTTACTACTAATGGATTGACGCTGATGGACGAAAGCGTGGGTAGCGAACAGGATTAGATACCCTGGTAGTCCACGCCGTAAACGATGGATACTAGCTGTTGGGAGCAATCTCAGTGGCTAAGCGAAAGTGATAAGTATCCCACCTGGGGAGTACGTTCGCAAGAATGAAACTCAAAGG…	k__Bacteria; p__Bacteroidetes; c__Flavobacteriia; o__Flavobacteriales; f__Flavobacteriaceae; g__Flavobacterium; s__
denovo2075	5.26191e-05	4.86577e-05	8.65108e-05	7.90326e-06	4.1333e-05	5.98724e-05	1.13824e-05	7.55387e-05	6.34697e-05	3.3355e-05	7.20508e-05	1.74322e-05	7.1171e-05	1.21978e-05	TGCCAGCAGCCGCGGTAATACGGAGGGTGCAAGCGTTGCTCGGAATTACTGGGCGTAAAGCGCGTGTAGGCGGTTTCGTATGTCTGGCGTGAAAGCCCCGGGCTCACCCCGGGAAGTGCGCTGGAAACTGCGAGACTAGAGTCCCGGAGAGGAAGGTGGAATTCCAGGTGTAGCGGTGAAATGCGTAGATATCTGGAAGAACACCGGTGGCGAAGGCGGCCTTCTGGACGGTGACTGACGCTGAGACGCGAAAGCGTGGGGAGCAAACAGGATTAGATACCCTGGTAGTCCACGCCGTAAACGATGGGCACTAGGTGTCGCGGGTATTGACCCCTGCGGTGCCACAGCTAACGCATTAAGTGCCCCGCCTGGGGAATACGGCCGCAAGGCTAAAACTCA…	k__Bacteria; p__Bacteroidetes; c__Flavobacteriia; o__Flavobacteriales; f__Flavobacteriaceae; g__Flavobacterium; s__
denovo23148	5.26191e-05	0.00041359	4.32554e-05	0.000474196	9.29992e-05	0.00136509	0.000455296	0.000195142	7.05219e-05	4.16938e-05	0.000923561	0.000952962	0.00354669	0.000512308	TGCCAGCAGCCGCGGTAATACGGAGGATCCAAGCGTTATCCGGAATCATTGGGTTTAAAGGGTCCGTAGGCGGTTTAGTAAGTCAGTGGTGAAAGCCCATCGCTCAACGGTGGAACGGCCATTGATACTGCTAAACTTGAATTATTAGGAAGTAACTAGAATATGTAGTGTAGCGGTGAAATGCTTAGAGATTACATGGAATACCAATTGCGAAGGCAGGTTACTACTAATTGATTGACGCTGATGGACGAAAGCGTGGGTAGCGAACAGGATTAGATACCCTGGTAGTCCACGCCGTAAACGATGGATACTAGCTGTTGGAAGCAATTTCAGTGGCTAAGCGAAAGTGATAAGTATCCCACCTGGGGAGTACGTTCGCAAGAATGAAACTCAAAGGAA…	k__Bacteria; p__Bacteroidetes; c__Flavobacteriia; o__Flavobacteriales; f__Flavobacteriaceae; g__Flavobacterium; s__
denovo24094	0.000105238	0.000693372	6.48831e-05	3.95163e-05	5.16662e-05	0.00080229	0.00052359	3.77693e-05	4.23131e-05	1.66775e-05	9.82511e-05	0.000133647	0.00151831	0.000475714	TCAGCAGCCGCGGTAATACGGAGGATCCAAGCGTTATCCGGAATCATTGGGTTTAAAGGGTCCGTAGGCGGTTTAATAAGTCAGTGGTGAAAGCCCATCGCTCAACGGTGGAACGGCCATTGATACTGTTAAACTTGAATTATTAGGAAGTAACTAGAATATGTAGTGTAGCGGTGAAATGCTTAGAGATTACATGGAATACCAATTGCGAAGGCAGGTTACTACTAATATATTGACGCTGATGGACGAAAGCGTGGGTAGCGAACAGGATTAGATACCCTGGTAGTCCACGCCGTAAACGATGGATACTAGCTGTTGGGCGCAAGTTCAGTGGCTAAGCGAAAGTGATAAGTATCCCACCTGGGGAGTACGTTCGCAAGAATGAAACTCAAAGGAATT…	k__Bacteria; p__Firmicutes; c__Bacilli; o__Bacillales; f__Planococcaceae; g__Paenisporosarcina; s__
denovo91424	0.000710358	0.00516988	0.00222765	0.000292421	0.0037613	0.00428686	0.00242445	0.000786861	0.000761636	6.671e-05	0.00208292	0.00130742	0.014768	0.00242736	GGCCAGCAGCCGCGGTAATACGGAGGATCCAAGCGTTATCCGGAATCATTGGGTTTAAAGGGTCCGTAGGCGGTCAGATAAGTCAGTGGTGAAAGCCCATCGCTCAACGGTGGAACGGCCATTGATACTGTCTGACTTGAATTATTAGGAAGTAACTAGAATATGTAGTGTAGCGGTGAAATGCTTAGAGATTACATGGAATACCAATTGCGAAGGCAGGTTACTACTAATGGATTGACGCTGATGGACGAAAGCGTGGGTAGCGAACAGGATTAGATACCCTGGTAGTCCACGCCGTAAACGATGGATACTAGCTGTTGGGAGCAATCTCAGTGGCTAAGCGAAAGTGATAAGTATCCCACCTGGGGAGTACGTTCGCAAGAATGAAACTCAAAGGAA…	k__Bacteria; p__Bacteroidetes; c__Flavobacteriia; o__Flavobacteriales; f__Flavobacteriaceae; g__Flavobacterium; s__
denovo35899	0.000197322	0.000243288	0.000497437	2.37098e-05	6.19995e-05	0.000227515	0.000125206	3.14745e-05	4.93653e-05	5.83713e-05	0.000117901	2.3243e-05	0.00013048	0.000134176	GGCCAGCAGCCGCGGTAATACGAAGGACCCGAGCGTTATCCGGATTTATTGGGTTTAAAGGGTGCGTAGGCGGATTAGTAAGTCAGTGGTGAAAGCCCGTCGCTCAACGGCGGAACTGCCATTGATACTGCTAGTCTTGAGTATGGTTGAGGTGGGCGGAATGTGTCATGTAGCGGTGAAATGCTTAGATATGACCCAGAACACCAATTGCGAAGGCAGCTCGCTAAGCCATAACTGACGCTGATGCACGAAAGCGTGGGGAGCAAACAGGATTAGATACCCTGGTAGTCCACGCCCTAAACTATGATCACTCGTTGTTGGCGATACACAGTCAGCGACTAAGGGAAACCATTAAGTGATCCACCTGGGGAGTACGACCGCAAGGTTGAAACTCAAAGG…	k__Bacteria; p__Bacteroidetes; c__Sphingobacteriia; o__Sphingobacteriales; f__; g__; s__
denovo7077	0.000223631	8.51509e-05	2.16277e-05	6.32261e-05	2.06665e-05	1.19745e-05	0.000227648	0.000623194	9.87306e-05	0.000550358	9.17011e-05	6.97289e-05	7.1171e-05	1.21978e-05	GGCCAGCAGCCGCGGTAACACGTACTGTGCGAACGTTATTCGGAATCACTGGGCTTAAAGGGTGCGTAGGCGGCAAATCAAGTCAGGTGTGAAAGGCCTGAGCTCAACTGAGGCATTGCGCTTGAAACTGATTTGCTTGAGTATTTCAGGGGTGTGGGGAACTGCCAGTGGAGCGGTGAAATGTGTTGATATTGGCAGGAACACCGGAGGCGAAAGCGCCACACTGGGGAATAACTGACGCTGAGGCACGAAAGCCAGGGGAGCGAACGGGATTAGATACCCCGGTAGTCCTGGCTGTAAACGATGAGTACTGAGCGGAAGGAGGTTCGCCTCTTTCTGCTGTAGTGAAAACGTTAAGTACTCCGCCTGGGGAGTATGGTCGCAAGGCTGAAACTCAAA…	k__Bacteria; p__Chloroflexi; c__Anaerolineae; o__Caldilineales; f__Caldilineaceae; g__; s__
denovo91687	0.000157857	0.000498741	4.32554e-05	0.000110646	4.1333e-05	0.000191592	0.000125206	5.03591e-05	4.23131e-05	7.50488e-05	0.000104801	2.3243e-05	1.18618e-05	6.0989e-05	GCAGCCGCCGCGGTAAAACGTAGGAGGCAAGCGTTATCCGGATTCACTGGGCGTAAAGCGCGTGCAGGCGGTTCGGTAAGTTGGGCGTGAAATCTCCTGGCTTAACTAGGAGAGGTCGTTCAATACTACCGGACTTGAGAGTGATAGAGGAAGATGGAATTCCCGGTGTAGTGGTGAAATGCGTAGATATCGGGAGGAACACCAGTGGCGAAAGCGATCTTCTGGATCATTTCTGACGCTCAGACGCGAAAGCTAGGGTAGTAAACGGGATTAGAGACCCCGGTAATCCTAGCCGTAAACGATGTAAACTTGGCGTCGGTGGCTTAAACTCCATCGGTGCCGCAGCTAACGCGATAAGTTTACCGCCTGGGGACTACGATCGCAAGATTAAAACTCAAA…	k__Bacteria; p__Chloroflexi; c__Anaerolineae; o__envOPS12; f__; g__; s__
denovo9749	0.000513036	6.08221e-05	8.65108e-05	0.000324034	1.03332e-05	0.00010777	0.000250413	0.00028327	0.000366714	6.671e-05	0.00141482	8.13504e-05	8.30328e-05	1.21978e-05	TCAGCAGCCGCGGTAATACGTAGGGTGCGAGCGTTAATCGGAATTACTGGGCGTAAAGCGTGCGCAGGCGGCTCTATAAGACAGATGTGAAATCCCCGGGCTTAACCTGGGAACTGCGTTTGTGACTGTAGGGCTAGAGTGTGGCAGAGGGGGGTGGAATTCCACGTGTAGCAGTGAAATGCGTAGAGATGTGGAGGAACACCGATGGCGAAGGCAGCCCCCTGGGTTAACACTGACGCTCATGCACGAAAGCGTGGGTAGCAAACAGGATTAGATACCCTGGTAGTCCACGCCCTAAACGATGCGAACTAGGTGTTGGAGAAGGAGACTTCTTTAGTACCGTAGCTAACGCGTGAAGTTCGCCGCCTGGGGAGTACGGTCGCAAGATTAAAACTCAAA…	k__Bacteria; p__Chloroflexi; c__Dehalococcoidetes; o__Dehalococcoidales; f__Dehalococcoidaceae; g__; s__
denovo27984	0.00102607	0.000425754	0.000335229	7.90326e-06	3.09997e-05	0.000778341	0.000500825	3.77693e-05	2.11566e-05	8.33875e-06	0.000582957	5.81074e-06	0.000237237	6.0989e-05	TGGTGCCAGCAGCCGCGGTAAGACGGAGGATGCAAGTGTTATCCGGAATTACTGGGCGTAAAGCGTCTGTAGGTGGTTTAATAAGTCAACTGTTAAATCTTGAGGCTTAACTTCAAAGCAGCAGTCGAAACTATTAGACTAGAGTATAGTAGGGGTAAAGGGAATTTCCAGTGGAGCGGTGAAATGCGTAGATATTGGAAAGAACACCGATGGCGAAAGCACTTTACTGGGCTATTACTAACACTCAGAGACGAAAGCTAGGGTAGCAAATGGGATTAGATACCCCAGTAGTCCTAGCTGTAAACAATGGATACTAGATGTTGAACAGATCGACCTGTGCAGTATTAAAGCTAACGCGTTAAGTATCCCGCCTGGGAAGTATGCTCGCAAGAGTGAAAC…	k__Bacteria; p__Cyanobacteria; c__Chloroplast; o__Stramenopiles; f__; g__; s__
denovo59922	7.89287e-05	3.64932e-05	4.32554e-05	3.95163e-05	1.03332e-05	7.18468e-05	1.13824e-05	6.29489e-06	7.05219e-06	8.33875e-06	0.000150652	2.90537e-05	1.18618e-05	2.43956e-05	TGTGTCAGCAGCCGCGGTAAGACGGAGGATGCAAGTGTTATCCGGAATCACTGGGCGTAAAGCGTCTGTAGGTGGTTTAATAAGTCAACTGTTAAATCTCGAGGCTCAACCTCGAAATCGCAGTCGAAACTATTAGACTAGAGTATAGTAGGGGTAAAGGGAATTTCCAGTGGAGCGGTGAAATGCGTAGAGATTGGAAAGAACACCGATGGCGAAGGCACTTTACTGGGCTATTACTAACACTGAGAGACGAAAGCTAGGGTAGCAAATGGGATTAGATACCCCAGTAGTCCTAGCTGTAAACAATGGATACTAGATGTTGAACAGATCGACCTGTGCAGTATTAAAGCTAACGCGTTAAGTATCCCGCCTGGGAAGTATGCTCGCAAGAGTGAAACT…	k__Bacteria; p__Cyanobacteria; c__Chloroplast; o__Stramenopiles; f__; g__; s__
denovo69997	0.000920835	0.00580243	0.00319009	6.32261e-05	0.00303797	0.00655004	0.00758067	0.000276975	0.000169252	8.33875e-05	0.000661558	1.74322e-05	0.00163693	0.000536703	TGCCAGCAGCCGCGGTAAGACGGGGGATGCAAGTGTTATCCGGATTTACTGGGCGTAAAGCGTCTGCAGGTGGTTTCTTAAGTCTGCTGTTAAATCTTGAGGCTCAACCTCAAATCTGCAGTAGAAACTAGGAGACTTGAGTATAGTAGGGGTAGAGGGAATTTCCAGTGGAGCGGTGAAATGCGTAGATATTGGAAAGAACACCGATGGCGAAGGCACTCTACTGGGCTATTACTGACACTCAGAGACGAAAGCTAGGGGAGCAAATGGGATTAGATACCCCAGTAGTCCTAGCCGTAAACGATGGATACTCGATGTTGGACGTATCGACCCGTTCAGTATCTTAGCTAACGCGTTAAGTATCCCGCCTGGGGAGTACGCTCGCAAGAGTGAAACTCA…	k__Bacteria; p__Cyanobacteria; c__Chloroplast; o__Stramenopiles; f__; g__; s__
denovo93779	0.011984	0.0197307	0.00293055	5.53228e-05	0.000619995	0.0281999	0.013693	0.00027068	0.000204513	1.66775e-05	0.00499116	5.22967e-05	0.00314339	0.00180527	TGCCAGCAGCCGCGGTAAGACGGAGGATGCAAGTGTTATCCGGAATTACTGGGCGTAAAGCGTCTGTAGGTTGTTTAATAAGTCAACTGTTAAATCTTGAGGCTTAACTTCAAAACAGCAGTCGAAACTATTAGACTAGAGTATAGTAGGGGTAAAGGGAATTTCCAGTGGAGCGGTGAAATGCGTAGATATTGGAAAGAACACCGATGGCGAAAGCACTTTACTGGGCTATTACTGACACTCAGAGACGAAAGCTAGGGTAGCAAATGGGATTAGATACCCCAGTAGTCCTAGCTGTAAACAATGGATACTAGATGTTGAACAGATCGACCTGTGCAGTATTAAAGCTAACGCGTTAAGTATCCCGCCTGGGAAGTATGCTCGCAAGAGTGAAACTCA…	k__Bacteria; p__Cyanobacteria; c__Chloroplast; o__Stramenopiles; f__; g__; s__
denovo20760	0.0115499	0.0115805	0.0151826	3.16131e-05	0.00308964	0.00335285	0.00852541	0.000251796	0.000119887	4.16938e-05	0.000275103	1.16215e-05	0.0113636	0.00920934	GGCCAGCAGCCGCGGTAATACGGGAGTGGCAAGCGTTATCCGGAATCATTGGGCGTAAAGCGTCCGCAGGCGGCCTTGTAAGTCTGCCGTTAAAGCGTGGAGCTTAACTCCATTTCAGCGGTGGAAACTACAAGGCTTGAGTGTGGTAGGGGCAGAGGGAATTCCCGGTGTAGCGGTGAAATGCGTAGATATCGGGAAGAACACCAGTGGCGAAGGCGCTCTGCTGGGCCATAACTGACGCTCATGGACGAAAGCCAGGGGAGCGAAAGGGATTAGATACCCCTGTAGTCCTGGCCGTAAACGATGAACACTAGGCGTCGGGGGAATCGACCCCCTCGGTGTCGTAGCCAACGCGTTAAGTGTTCCGCCTGGGGAGTACGCACGCAAGTGTGAAACTCA…	k__Bacteria; p__Cyanobacteria; c__Synechococcophycideae; o__Synechococcales; f__Synechococcaceae; g__Synechococcus; s__
denovo25765	0.000499882	0.0007177	0.00100569	7.90326e-06	0.00044433	0.000478979	0.000626032	3.14745e-05	1.41044e-05	8.33875e-06	7.86009e-05	5.81074e-06	0.000723572	0.00039033	TTTTGCCAGCAGCCGCGGTAATACGGGCGTGGCAGGCGTTATCCGGAATTATTGGGCGTAAAGCGTCCGCAGGCGGCTTTGTAAGTCTGTCGTTAAAGCGTGGAGCTTAACTCCATTTAAGCGATGGAAACTACAAGGCTTGAGTGTGGTAGGGGCAGAGGGAATTCCCGGTGTAGCGGTGAAATGCGTAGATATCGGGAAGAACACCAGTGGCGAAGGCGCTCTGCTGGGCCATAACTGACGCTCATGGACGAAAGCCAGGGGAGCGAAAGGGATTAGATACCCCTGTAGTCCTGGCCGTAAACGATGAACACTAGGTGTCGGGGGAATCGACCCCCTCGGTGTCGTAGCCAACGCGTTAAGTGTTCCGCCGGGGGAGTACGCACGCAAGTGTGAAAC…	k__Bacteria; p__Cyanobacteria; c__Synechococcophycideae; o__Synechococcales; f__Synechococcaceae; g__Synechococcus; s__
denovo46517	0.025836	0.0209106	0.0321928	4.74196e-05	0.00146732	0.00977117	0.0161061	0.00167444	0.000761636	3.3355e-05	0.00123796	4.6486e-05	0.0206159	0.0180893	GGCCAGCAGCCGCGGTAATACGGGAGTGGCAAGCGTTATCCGGAATTATTGGGCGTAAAGCGTCCGCAGGCGGCCTTTTAAGTCTGTTGTCAAAGCGTGGAGCTTAACTCCATTTCGGCAATGGAAACTGGGAGGCTTGAGTGTGGTAGGGGCAGAGGGAATTCCCGGTGTAGCGGTGAAATGCGTAGATATCGGGAAGAACACCAGTGGCGAAGGCGCTCTGCTGGGCCATAACTGACGCTCATGGACGAAAGCCAGGGGAGCGAAAGGGATTAGATACCCCTGTAGTCCTGGCCGTAAACGATGAACACTAGGTGTCGGGGGAATCGACCCCCTCGGTGTCGTAGCCAACGCGTTAAGTGTTCCGCCTGGGGAGTACGCACGCAAGTGTGAAACTCA…	k__Bacteria; p__Cyanobacteria; c__Synechococcophycideae; o__Synechococcales; f__Synechococcaceae; g__Synechococcus; s__
denovo49868	0.00218369	0.00239639	0.00319009	7.90326e-06	0.000950659	0.00108968	0.0018098	0.000113308	5.64175e-05	8.33875e-06	0.000203052	5.81074e-06	0.00264519	0.00131736	TGTGTCAGCCGCCGCGGTAATACGGGAGTGGCAAGCGTTATCCGGAATTATTGGGCGTAAAGCGTCCGCAGGCGGCCTTGTAAGTCTGTCGTTAAAGCGTGGAGCTTAATTCCATTTGAGCGATGGAAACTACAAGGCTTGAGTGTGGTAGGGGCAGAGGGAATTCCCGGTGTAGCGGTGAAATGCGTAGATATCGGGAAGAACACCAGTGGCGAAGGCGCCCTGCTGGGCCATAACTGACGCTCATGGACGAAAGCCAGGGGAGCGAAAGGGATTAGATACCCCTGTAGTCCTGGCCGTAAACGATGAACACTGGGTGTCGGGGGAATCGACCCCCTCGGTGTCGTAGCTAACGCGTTAAGTGTTCCGCCTGGGGAGTACGCACGCAAGTGTGAAACT…	k__Bacteria; p__Cyanobacteria; c__Synechococcophycideae; o__Synechococcales; f__Synechococcaceae; g__Synechococcus; s__
denovo53046	0.00259149	0.00239639	0.0046067	2.37098e-05	0.00102299	0.00257451	0.00293666	0.000321039	9.87306e-05	8.33875e-06	0.000242353	1.16215e-05	0.00239609	0.00214681	GCAGCAGCCGCGGTAATACGGGAGTGGCAAGCGTTATCCGGAATTATTGGGCGTAAAGCGTCCGCAGGCGGTCTTGTAAGTCTGTCGTTAAAGCGTGGAGCTTAACTCCATTTAAGCGATGGAAACTGCAAGACTAGAGTGTGGTAGGGGCAGAGGGAATTCCCGGTGTAGCGGTGAAATGCGTAGATATCGGGAAGAACACCAGTGGCGAAGGCGCTCTGCTGGGCCATAACTGACGCTCATGGACGAAAGCCAGGGGAGCGAAAGGGATTAGATACCCCTGTAGTCCTGGCCGTAAACGATGAACACTAGGTGTCGGGGGAATCGACCCCCTCGGTGTCGTAGCCAACGCGTTAAGTGTTCCGCCTGGGGAGTACGCACGCAAGTGTGAAACTTAAA…	k__Bacteria; p__Cyanobacteria; c__Synechococcophycideae; o__Synechococcales; f__Synechococcaceae; g__Synechococcus; s__
denovo56758	0.00057881	0.000535234	0.00089755	7.90326e-06	0.000320331	0.000478979	0.000603267	3.14745e-05	2.82087e-05	8.33875e-06	2.62003e-05	5.81074e-06	0.00084219	0.000378132	TGTGTCAGCAGCCGCGGTAATACGGGAGTGGCAAGCGTTATCCGGAATTATTTGGCGTAAAGCGTCCGCAGGCGGCCCTGTAGGTCTGTCGTTAAAGCGTGGAGCTTAACTCCATTTAAGCGATGGAAACTACAGGGCTGGAGTGTGGTAGGGGCAGAGGGAATTCCCGGTGTAGCGGTGAAATGCGTAGATATCGGGAAGAACACCAGTGGCGAAGGCGCTCTGCTGGGCCATAACTGACGCTCATGGACGAAAGCCAGGGGAGCGAAAGGGATTAGATACCCCTGTAGTCCTGGCCGTAAACGATGAACGCTAGGTGTCGGGGGAATCGACTCCCTCGGTGTCGTAGCCAACGCGTTAAGTGTTCCGCCTGGGGAGTACGCACGCAAGTGTGAAACT…	k__Bacteria; p__Cyanobacteria; c__Synechococcophycideae; o__Synechococcales; f__Synechococcaceae; g__Synechococcus; s__
denovo97814	0.0144439	0.0209958	0.0214655	0.000102742	0.00393697	0.011256	0.0140914	0.000660963	0.000437236	5.00325e-05	0.00108731	5.22967e-05	0.0160965	0.00694055	TGCCAGCAGCCGCGGTAATACGGGAGTGGCAAGCGTTATCCGGAATTATTGGGCGTAAAGCGTCCGCAGGTGGCCCTGTAAGTCTGTCGTTAAAGCGTGGAGCTTAACTCCATTTAAGCGATGGAAACTACAGGGCTAGAGTGTGGTAGGGGCAGAGGGAATTCCCGGTGTAGCGGTGAAATGCGTAGATATCGGGAAGAACACCAGTGGCGAAGGCGCTCTGCTGGGCCATCACTGACACTCATGGACGAAAGCCAGGGGAGCGAAAGGGATTAGATACCCCTGTAGTCCTGGCCGTAAACGATGAACACTAGGTGTCGGGGGAATCGACCCCCTCGGTGTCGTAGCCAACGCGTTAAGTGTTCCGCCTGGGGAGTACGCACGCAAGTGTGAAACTCA…	k__Bacteria; p__Cyanobacteria; c__Synechococcophycideae; o__Synechococcales; f__Synechococcaceae; g__Synechococcus; s__
denovo103910	0.000762977	0.00041359	0.00192487	1.58065e-05	7.23327e-05	0.00034726	0.000261795	0.000107013	1.41044e-05	2.50163e-05	5.89507e-05	5.81074e-06	0.00026096	0.000207363	ACAGCAGCCGCGGTAATACGGGAGTGGCAAGCGTTATCCGGAATTATTGGGCGTAAAGCGTCCGCAGGCGGTTCTGTAAGTCTGCCGTTAAAGCGTGGAGCTTAACTCCATTTCGGCGGTGGAAACTGCAGGACTTGAGTGTGGTAGGGGCAGAGGGAATTCCCGGTGTAGCGGTGAAATGCGTAGATATCGGGAAGAACACCAGTGGCGAAAGCGCTCTGCTGGGCCATAACTGACGCTCATGGACGAAAGCCAGGGGAGCGAAAGGGATTAGATACCCCTGTAGTCCTGGCCGTAAACGATGAACACTAGATGTCGGGGGAATCGACCCCCTCGGTGTCGTAGCCAACGCGTTAAGTGTTCCGCCTGGGGAGTACGCACGCAAGTGTGAAACTCAAA…	k__Bacteria; p__Cyanobacteria; c__Synechococcophycideae; o__Synechococcales; f__Synechococcaceae; g__Synechococcus; s__
denovo123823	0.000539346	0.000608221	0.00084348	7.90326e-06	0.000206665	0.000335285	0.000626032	6.92438e-05	2.11566e-05	1.66775e-05	5.89507e-05	5.81074e-06	0.000569368	0.000353736	CGCCAGCAGCTGCGGTAATACGGGAGTGGCAAGCGTTATCCGGAATTATTGGGCGTAAAGCGTCCGCAGGCGGCCTTGTAAGTCTGTCGTTAAAGCGTGGAGCTTAACTCCATTTCAGCGATGGAAACTACAAGGCTTGAGTGTGGTAGGGGCAGAGGGAATTCCCGGTGTAGCGGTGAAATGCGTAGATATCGGGAAGAACACCAGTGGCGAAGGCGCTCTGCTGGGCCATAACTGACGCTCATGGACGAAAGCCAGGGGAGCGAAAGGGATTAGATACCCCTGTAGTCCTGGCCGTAAACGATGAACACTAGGTGTCGGGGGAATCGACCCCCTCGGTGTCGCAGCCAACGCGTTAAGTGTTCCGCCTGGGGAGTACGCACGAAAGTGTGAAACTCA…	k__Bacteria; p__Cyanobacteria; c__Synechococcophycideae; o__Synechococcales; f__Synechococcaceae; g__Synechococcus; s__
denovo36280	0.000552501	0.000145973	0.00144906	7.90326e-06	2.06665e-05	0.000407132	0.000250413	1.25898e-05	0.000126939	0.000108404	0.000327504	1.74322e-05	9.48947e-05	0.000243956	GGCCAGCAGCCGCGGTAATACGTAGGTGACAAGCGTTATCCGGATTTACTGGGCGTAAAGGGAGCGTAGGCGGATAATTAAGTGGGATGTGAAATACCCGGGCTCAACCTGGGTGCTGCATTCCAAACTGATTATCTAGAGTGCAGGAGAGGAGAGTGGAATTCCTAGTGTAGCGGTGAAATGCGTAGAGATTAGGAAGAACACCAGTGGCGAAGGCGACTCTCTGGACTGTAACTGACGCTGAGGCTCGAAAGCGTGGGGAGCAAACAGGATTAGATACCCTGGTAGTCCACGCCGTAAACGATGAATACTAGGTGTAGGGGCCCCAAGCCTCTGTGCCGCCGCTAACGCATTAAGTATTCCGCCTGGGGAGTACGGTCGCAAGATTAAAACTCAAAG…	k__Bacteria; p__Firmicutes; c__Clostridia; o__Clostridiales; f__Clostridiaceae; g__; s__
denovo94311	0.000144703	4.86577e-05	0.00154638	3.95163e-05	4.1333e-05	0.000634647	0.000421148	0.000113308	0.000317348	0.000150098	0.000668108	2.3243e-05	3.55855e-05	0.000158571	TCAGCCGCCGCGGTAATACGTAGGGGGCTAGCGTTATCCGGAATTACTGGGCGTAAAGGGTGCGTAGGTGGTTTCTTAAGTCAGAGGTGAAAGGCTACGGCTCAACCGTAGTAAGCCTTTGAAACTGAGAAACTTGAGTGCAGGAGAGGAGAGTAGAATTCCTAGTGTAGCGGTGAAATGCGTAGATATTAGGAGGAATACCAGTTGCGAAGGCGGCTCTCTGGACTGTAACTGACACTGAGGCACGAAAGCGTGGGGAGCAAACAGGATTAGATACCCTGGTAGTCCACGCCGTAAACGATGAGTACTAGCTGTCGGAGGTTACCCCCTTCGGTGGCGCAGCTAACGCATTAAGTACTCCGCCTGGGAAGTACGCTCGCAAGAGTGAAACTTAAAGGA…	k__Bacteria; p__Firmicutes; c__Clostridia; o__Clostridiales; f__Clostridiaceae; g__; s__
denovo107814	0.000368334	0.00030411	0.00214114	0.000118549	3.09997e-05	0.000850187	0.000921974	0.000144782	0.000761636	0.000225146	0.00170957	2.90537e-05	0.000355855	0.000646483	TGCCAGCAGCCGCGGTAATACGTAGGTGGCAAGCGTTGTCCGGATTTACTGGGCGTAAAGGGAGCGTAGGCGGACTTTTAAGTGAGATGTGAAATACCCGAGCTCAACTTGGGTGCTGCATTTCAAACTGGAAGTCTAGAGTGCAGGAGAGGAGAAGGGAATTCCTAGTGTAGCGGTGAAATGCGTAGAGATTAGGAAGAACACCAGTGGCGAAGGCGCTTCTCTGGACTGTAACTGACGCTGAGGCTCGAAAGCGTGGGGAGCAAACAGGATTAGATACCCTGGTAGTCCACGCCGTAAACGATGAATACTAGGTGTAGGGGTTGTCATGACCTCTGTGCCGCCGCTAACGCATTAAGTATTCCGCCTGGGGAGTACGGTCGCAAGATTAAAACTCAA…	k__Bacteria; p__Firmicutes; c__Clostridia; o__Clostridiales; f__Clostridiaceae; g__; s__
denovo76004	1.31548e-05	2.43288e-05	0.00014058	0.00595906	4.1333e-05	7.18468e-05	6.82943e-05	0.00139117	0.00147391	0.0103317	0.0103819	0.000615939	5.93092e-05	1.21978e-05	GGCCAGCAGCCGCGGTAATACGTAGGTGGCAAGCGTTGTCCGGATTTACTGGGCGTAAAGGGAGCGTAGGTGGATATTTAAGTGGGATGTGAAATACTCGGGCTTAACCTGAGTGCTGCATTCCAAACTGGATATCTAGAGTGCAGGAGAGGAAAGTAGAATTCCTAGTGTAGCGGTGAAATGCGTAGAGATTAGGAAGAATACCAGTGGCGAAGGCGACTTTCTGGACTGTAACTGACACTGAGGCTCGAAAGCGTGGGGAGCAAACAGGATTAGATACCCTGGTAGTCCACGCCGTAAACGATGAATACTAGGTGTGGGGGTTGTCATGACCTCCGTGCCGCCGCTAACGCATTAAGTATTCCGCCTGGGGAGTACGGTCGCAAGATTAAAACTCAA…	k__Bacteria; p__Firmicutes; c__Clostridia; o__Clostridiales; f__Clostridiaceae; g__Clostridium; s__
denovo32922	0.000157857	0.000121644	0.000951619	0.0226587	4.1333e-05	0.000359234	0.000330089	0.0123506	0.00703103	0.0239322	0.0288138	0.00181876	7.1171e-05	6.0989e-05	GGCCAGCAGCCGCGGTAATACGTAGGGGGCTAGCGTTATCCGGAATTACTGGGCGTAAAGGGTGCGTAGGTGGTTTTTTAAGTCAGAAGTGAAAGGCTACGGCTCAACCGTAGTAAGCTTTTGAAACTGAGAAACTTGAGTGCAGGAGAGGAGAGTAGAATTCCTAGTGTAGCGGTGAAATGCGTAGATATTAGGAGGAATACCAGTTGCGAAGGCGGCTCTCTGGACTGTAACTGACACTGAGGCACGAAAGCGTGGGGAGCAAACAGGATTAGATACCCTGGTAGTCCACGCCGTAAACGATGAGTACTAGGTGTCGGGGGTTACCCCCCTCGGTGCCGCAGCTAACGCATTAAGTACTCCGCCTGGGAAGTACGCTCGCAAGAGTGAAACTCAAAG…	k__Bacteria; p__Firmicutes; c__Clostridia; o__Clostridiales; f__Peptostreptococcaceae; g__Clostridium
denovo8798	0.000486727	7.29865e-05	0.000194649	0.000292421	1.03332e-05	0.000179617	0.000193501	0.00059172	0.000183357	0.00105068	0.000301303	0.000116215	0.000118618	0.000231758	GGCCAGCAGCCGCGGTAATACGTAGGGGGCGAGCGTTGTCCGGATTTATTGGGCGTAAAGAGCTCGTAGGCGGTTCGATAAGTCGGATGTGAAATCTCCACGCTCAACGTGGAGAGGCCATTCGATACTGTCGTGACTCGAGTCCGGTAGGGGAGTGTGGAATTCCCGGTGTAGCGGTGAAATGCGCAGAGATCGGGAGGAACACCCGTAGCGAAGGCGGCACTCTGGGCCGGTACTGACGCTGAGGAGCGAAAGCGTGGGGAGCAAACAGGATTAGATACCCTGGTAGTCCACGCCGTAAACGTTGGGCACTAGGTGTGGGACTCTATCGACGGGTTCCGTGCCGTAGCTAACGCATTAAGTGCCCCGCCTGGGGAGTACGGCCGCAAGGCTAAAACT…	k__Bacteria; p__Firmicutes; c__Clostridia; o__Clostridiales; f__Veillonellaceae; g__Pelosinus; s__
denovo45952	0.00127601	0.00205579	0.00160045	5.53228e-05	0.000309997	0.000814264	0.00076262	3.14745e-05	3.52609e-05	6.671e-05	8.5151e-05	2.3243e-05	0.0023012	0.000853846	TGCCAGCAGCCGCGGTAATACGGAGGGTGCGAGCGTTGTCCGGAATCACTGGGCGTAAAGGGCGCGTAGGCGGCCTGCTAAGCGTGTGGTGAAAGCTCGGGGCTCAACCCCGAGTCGGCCATGCGAACTGGTGGACTAGAGCACTGTAGAGGCAGGTGGAATTCCGGGTGTAGCGGTGGAATGCGTAGAGATCCGGAAGAACACCGGTGGCGAAGGCGGCCTGCTGGGCAGTAGCTGACGCTGAGGCGCGATAGCGTGGGGAGCAAACAGGATTAGATACCCTGGTAGTCCACGCCGTAAACGATGGGTACTAGGTGCTTGGGGGAGCGACCCCCCGAGTGCCGGCGCTAACGCATTAAGTACCCCGCCTGGGGAGTACGACCGCAAGGTTGAAACTCA…	k__Bacteria; p__Gemmatimonadetes; c__Gemmatimonadetes; o__Gemmatimonadales; f__Gemmatimonadaceae; g__Gemmatimonas; s__
denovo12916	0.0012497	0.0050604	0.00552588	3.95163e-05	0.00108499	0.0141778	0.00216265	0.00056654	0.000190409	0.000100065	0.000360254	1.16215e-05	0.00289429	0.0082945	GGCCAGCAGCCGCGGTAAGACGAACCAAGCGAACGTTATTCGGAATTACTGGGCTTAAAGCGCGTGTAGGCGGACTACCACGTTGGTTGTTGAAATCCCCCGGCTTAACCGGGGAACTGGCACCAATACGAGTAGTCTGGAGGTGGGTAGGGGAGACTGGAACTTCCGGTGGAGCGGTGAAATGCGTTGAGATCGGAAGGAACGCCCGCGGCGAAAGCGAGTCTCTGGACCCATACTGACGCTGAGACGCGAAAGCCAGGGGAGCAAACGGGATTAGATACCCCGGTAGTCCTGGCTGTAAACATTGGGCACTGGGTAGTGGAACCGCCGATGGTTTCACTGCCGCAGGGAAACCGTGAAGTGCCCCGCCTGGGGAGTATGGTCGCAAGGCTGAAACTC…	k__Bacteria; p__Planctomycetes; c__Planctomycetia; o__Gemmatales; f__Isosphaeraceae; g__; s__
denovo13553	0.00118393	0.000742029	0.000875922	3.95163e-05	0.000206665	0.000167643	0.000500825	0.000654669	0.000669958	1.66775e-05	0.000268553	2.3243e-05	0.000735434	0.000853846	TCAGCAGCCGCGGTAAGACGAGCTCTCCAAACGTTATTCGGTATCACTGGGCTTAAAGAGTTCGTAGGCGGCTCTTCAGGTGGGGTGTGAAAGCCCTCGGCTTAACCGAGGAATTGCGCCCCAAACCGTTGGGCTTGAGGGATATAGGGGTAAGCGGAACAGATGGTGGAGCGGTGAAATGCATTGATATCATCTGGAACACCGGTGGCGAAAGCGGCTTACTGGATATTTTCTGACGCTGAGGAACGAAAGCTAGGGTAGCGAACGGGATTAGATACCCCGGTAGTCCTAGCCGTAAACGATGAGCACTAGTCTGAAGGACTCTCACAGTCTTTCGGACGTAGCGAAAGTGTTAAGTGCTCCGCCTGGGGAGTATGGTCGCAAGGCTGAAACTCAAAG…	k__Bacteria; p__Planctomycetes; c__Planctomycetia; o__Pirellulales; f__Pirellulaceae; g__; s__
denovo20408	0.00060512	0.000340604	0.000594762	4.74196e-05	0.000557995	0.00010777	0.000364237	0.000232911	0.000183357	1.66775e-05	0.000196502	5.81074e-06	0.000830328	0.000683077	TGCCAGCAGCCGCGGTAAGACGAGCTCCCCAAACGTTATTCGGTATCACTGGGCTTAAAGAGTTCGTAGGCGGCGAAGTAGGTGAGGTGTGAAAGCCCTCGGCTCAACCGAGGAACTGCGCTTCAAACCGCTTTGCTTGAGGGAGATAGGGGTAAGCGGAACAGATGGTGGAGCGGTGAAATGCATTGATATCATCTGGAACACCGGTGGCGAAAGCGGCTTACTGGATCTTTTCTGACGCTGAGGAACGAAAGCTAGGGTAGCGAACGGGATTAGATACCCCGGTAGTCCTAGCCGTAAACGATGAGCACTAGTCTGAGGAACTCTCACAGTTTCTCGGACGTAGCGAAAGTGTTAAGTGCTCCGCCTGGGGAGTATGGTCGCAAGGCTGAAACTTAA…	k__Bacteria; p__Planctomycetes; c__Planctomycetia; o__Pirellulales; f__Pirellulaceae; g__; s__
denovo83227	0.000236786	8.51509e-05	0.000151394	1.58065e-05	8.2666e-05	2.39489e-05	5.6912e-05	0.000176257	5.64175e-05	4.16938e-05	6.55008e-06	1.16215e-05	8.30328e-05	8.53846e-05	TGTGTCAGCAGCCGCGGTAAGACGAGCTCTCCAAACGTTATTCGGTATTACTGGGCTTAAAGAGTTCGTAGGCGGTTCTGTAGGTGAGGTGTGAAAGCCCTCGGCTTAACCGAGGAATTGCGCTTCAAACCGCAGGGCTAGAGGAAGGTAGGGGTACGTGGAACAGATGGTGGAGCGGTGAAATGCGTTGATATCATCTGGAACGCCGGTGGCGAAAGCGACGTACTGGACCTTTTCTGACGCTGAGGAACGAAAGCTAGGGTAGCGAACGGGATTAGATACCCCGGTAGTCCTAGCCGTAAACGATGAGCACTAGTCTGTAGGGACCCTCACATCCTTTCGGACGTAGCGAAAGTGTTAAGTGCTCCGCCTGGGGAGTATGGTCGCAAGGCTGAAACT…	k__Bacteria; p__Planctomycetes; c__Planctomycetia; o__Pirellulales; f__Pirellulaceae; g__; s__
denovo105122	0.00139441	0.00113129	0.00128685	4.74196e-05	0.000144665	0.000359234	0.00100165	0.000818336	0.000952045	1.66775e-05	0.000713958	1.74322e-05	0.000830328	0.000756264	TGCCAGCAGCCGCGGTAATACGAGTGGTGCAAACGTTGTTCGGAATTACTGGGCTTAAAGGGTGCGTAGGCGGCCATGTAGGTCTGATGTGAAATACCACGGCTCAACCGTGGAACTGCGTTGGATACCGCATGGCTGGAGTAAGACAGAGGTAAGCGGAACTGATGGTGGAGCGGTGAAATGCGTTGATATCATCAGGAACACCGGTGGCGAAAGCGGCTTACTGGGTCTTTACTGACGCTGATGCACGAAAGCTAGGGGAGCAAACGGGATTAGATACCCCGGTAGTCCTAGCTGTAAACGATGAGTACTAGTCCGTGGGGACCCCCACATCCTCTCGGACGTAGCGAAAGTGTTAAGTACTCCGCCTGGGGAGTATGGTCGCAAGGCTGAAACTCA…	k__Bacteria; p__Planctomycetes; c__Planctomycetia; o__Pirellulales; f__Pirellulaceae; g__; s__
denovo116444	0.00239417	0.00305327	0.0035902	3.95163e-05	0.00715061	0.000287387	0.00158215	8.18336e-05	0.000141044	1.66775e-05	7.20508e-05	1.16215e-05	0.00616815	0.0021956	GGCCAGCAGCCGCGGTAAGACGAGCTCCCCAAACGTTATTCGGTATTACTGGGCTTAAAGAGTTCGTAGGCGGCGAAGTAGGTGAGGTGTGAAAGCCCTCGGCTCAACCGAGGAACTGCGCTTCAAACCACTTTGCTAGAGGGAGATAGGGGTAAGCGGAACAGATGGTGGAACGGTGAAATGTATTGATATCATCTGGAACACCGGTGGCGAAAGCGGCTTACTGGGTCTTTTCTGACGCTGAGGAACGAAAGCTAGGGTAGCGAACGGGATTAGATACCCCGGTAGTCCTAGCCGTAAACGATGAGCACTAGTCTGAGGGACTTTCACGGTTTCTCGGACGTAGCGAAAGTGTTAAGTGCTCCGCCTGGGGAGTATGGTCGCAAGGCTGAAACTCAA…	k__Bacteria; p__Planctomycetes; c__Planctomycetia; o__Pirellulales; f__Pirellulaceae; g__; s__
denovo122387	0.000315715	0.000474412	0.000237905	7.90326e-06	0.000206665	9.57958e-05	0.000500825	0.000214026	0.000218618	1.66775e-05	0.000157202	2.90537e-05	0.000355855	0.000317143	TCAGCCGCCGCGGTAAGACGAACCGTCCAAACGTTATTCGGTATCACTGGGCTTAAAGAGTTCGTAGGCGGCTAAACAGGTGAGGTGTGAAAGCCCTCGGCTCAACCGAGGAATTGCGCTTCAAACCGTTTAGCTAGAGGAAGACAGAGGTGGGCGGAACTGATGGTGGAGCGGTGAAATGCGTTGATATCATCAGGAACACCGGTGGCGAAAGCGGCTCACTGGGTCTTATCTGACGCTGAGGAACGAAAGCTAGGGGAGCGAACGGGATTAGATACCCCGGTAGTCCTAGCCGTAAACGATGAGCACTAGACTGTGGGGACCTTCACATCCTCTCGGTCGTAGCGAAAGTGTTAAGTGCTCCGCCTGGGGAGTATGGTCGCAAGGCTGAAACTCAAA…	k__Bacteria; p__Planctomycetes; c__Planctomycetia; o__Pirellulales; f__Pirellulaceae; g__; s__
denovo124624	0.000894525	0.00268834	0.00056232	1.58065e-05	0.00920692	2.39489e-05	0.00193501	1.88847e-05	3.52609e-05	8.33875e-06	1.31002e-05	5.81074e-06	0.00460239	0.00420824	TGCCAGCAGCCGCGGTAAGACGAGCTCTCCAAACGTTATTCGGTATCACTGGGCTTAAAGAGTTCGTAGGCGGCTTTGTAGGTGGGGTGTGAAAGCCCTCGGCTTAACCGAGGAACTGCGCCCCAAACCACAAGGCTTGAGGGATATAGGGGTAAGCGGAACAGATGGTGGAGCGGTGAAATGCATTGATATCATCTGGAACACCGGTGGCGAAGGCGGCTTACTGGATATTTTCTGACGCTGAGGAACGAAAGCTAGGGTAGCGAACGGGATTAGATACCCCGGTAGTCCTAGCCGTAAACGATGAACACTAGTCTGAAGGACTCTCACAGTCTTTCGGACGTAGCGAAAGTATTAAGTGTTCCGCCTGGGGAGTATGGTCGCAAGGCTGAAACTCAA…	k__Bacteria; p__Planctomycetes; c__Planctomycetia; o__Pirellulales; f__Pirellulaceae; g__; s__
denovo14530	0.00224947	0.00121644	0.00236823	3.16131e-05	0.0159752	0.00199974	0.00141142	9.44234e-05	8.46262e-05	1.66775e-05	9.17011e-05	2.90537e-05	0.00313152	0.00136615	TGCCAGCAGCCGCGGTAACACGTACTGTGCGAACGTTATTCGGAATCACTGGGCTTAAAGGGTGCGTAGGCGGCGATTCAAGTCAGATGTGAAATGCCTGAGCTCAACTGAGGCATTGCGTTTGAAACTGAATTGCTAGAGTATTTCAGGGGTGTGCGGAACTGCCAGTGGAGCGGTGAAATGTGTTGATATTGGCAGGAACACCGGAGGCGAAAGCGGCACACTGGGGAATAACTGACGCTGAGGCACGAAAGCCAGGGGAGCGAACGGGATTAGATACCCCGGTAGTCCTGGCTGTAAACGATGAGCACTGGGCGGGAGGGGGTTTCCCTTTTCTGCCGTAGCGAAAGCGTTAAGTGCTCCGCCTGGGGAGTATGGTCGCAAGGCTGAAACTCAAAG…	k__Bacteria; p__Planctomycetes; c__Planctomycetia; o__Planctomycetales; f__Planctomycetaceae; g__Planctomyces; s__
denovo43431	0.00176274	0.000681207	0.00114627	0.000118549	0.000702661	0.00100586	0.000717091	0.000239206	9.87306e-05	0.000100065	0.000203052	5.22967e-05	0.00126922	0.000780659	ACAGCAGCCGCGGTAACACGTACTGTGCGAACGTTATTCGGAATCACTGGGCTTAAAGGGTGCGTAGGCGGCAATTCAAGTCAGATGTGAAATGCCTGAGCTCAACTGAGGCATTGCGTTTGAAACTGAATCGCTAGAGTATCCCAGGGGTGTGCGGAACTGCCAGTGGAACGGTGAAATGTGTTGATATTGGCAGGAACACCGGAGGCGAAAGCGGCACACTGGGGGATAACTGACGCTGAGGCACGAAAGCCAAGGGAGCGAACGGGATTAGATACCCCGGTAGTCTTGGCCGTAAACGATGAGTACTGGGCGGGAGGGGGTTTCCCTTTTCTGCCGTAGCGAAAGCGTTAAGTACTCCGCCTGGGGAGTATGGTCGCAAGGCTGAAACTCAAAGGA…	k__Bacteria; p__Planctomycetes; c__Planctomycetia; o__Planctomycetales; f__Planctomycetaceae; g__Planctomyces; s__
denovo44567	0.000236786	0.00010948	8.65108e-05	7.90326e-06	4.1333e-05	0.000263438	0.000330089	6.29489e-05	3.52609e-05	1.66775e-05	4.58505e-05	1.74322e-05	3.55855e-05	3.65934e-05	TGCCAGCAGCCGCGGTAATACGAACTGTGCGAACGTTATTCGGAATCACTGGGCTTAAAGGGTGCGTAGGCGGCTGCCTAAGTCAGGTGTGAAATCTCTCGGCTCAACCGGGAAACTGCGCTTGATACTGGGCGGCTCGAGTGAGGTAGGGGTGTGTGGAACTTCCGGTGGAGCGGTGAAATGTGTAGATATCGGAAGGAACGCCAGCAGCGAAAGCGGCACACTGGGCCTTTTCTGACGCTGAGGCACGAAAGCTAGGGGAGCGAACGGGATTAGATACCCCGGTAGTCCTAGCCGTAAACACTGAACACTCGAGGAGGGGGGCTTCGGCCTTCTTTCTCTTAGCGAAAGCGTTAAGTGTTCCGCCTGGGGAGTATGGTCGCAAGGCTGAAACTTAAA…	k__Bacteria; p__Planctomycetes; c__Planctomycetia; o__Planctomycetales; f__Planctomycetaceae; g__Planctomyces; s__
denovo2035	0.00703781	0.0039656	0.00579622	2.37098e-05	0.00778094	0.000658596	0.00434807	4.40642e-05	2.11566e-05	1.66775e-05	1.96502e-05	1.16215e-05	0.0123244	0.00411066	GGCCAGCAGCCGCGGTAATACGAAGGGGGCTAGCGTTGTTCGGAATTACTGGGCGTAAAGCGCGCGTAGGCGGTTTTACAAGCCAGAGGTGAAATGCCTGAGCTCAACTTAGGAATTGCCTTTGGAACTGTATGGCTTTGAGGACGAGAGAGGTGAGTGGAATTCCCAGTGTAGAGGTGAAATTCGTAGATATTGGGAAGAACACCGGTGGCGAAGGCGGCTCACTGGCTCGTTACTGACGCTGTAGCGCGAAAGCGTGGGGATCAAACAGGATTAGATACCCTGGTAGTCCACGCTGTAAACGATGAGTGCTAGGCGTCGGCACGCTTGCGTGTCGGTGCCGCAGCTAACGCGTGAAGCACTCCGCCTGGGGAGTACGGTCGCAAGATTAAAACTCAA…	k__Bacteria; p__Proteobacteria; c__Alphaproteobacteria; o__; f__; g__; s__
denovo16545	0.00486727	0.00509689	0.00828341	0.000561132	0.00485663	0.00364024	0.00470093	0.00173109	0.00102962	0.000783843	0.00121176	0.000214998	0.00467356	0.00235418	TGCCAGCAGCCGCGGTAATACGAAGGGGGCTAGCGTTGTTCGGAATTACTGGGCGTAAAGCGCACGTAGGCGGGTCGTTAAGTCAGGGGTGAAATCCCGGAGCTCAACTCCGGAACTGCCTTTGATACTGGCGATCTAGAGATCGGAAGAGGTGAGTGGAATTCCCAGTGTAGAGGTGAAATTCGTAGATATTGGGAAGAACACCAGTGGCGAAGGCGGCTCACTGGTCCGATACTGACGCTGAGGTGCGAAAGCGTGGGGAGCAAACAGGATTAGATACCCTGGTAGTCCACGCCGTAAACTATGGAAGCTAGCCGTCAGTCAGCTTGCTGAGTGGTGGCGCAGCTAACGCATTAAGCTTCCCGCCTGGGGAGTACGGTCGCAAGATTAAAACTCAAA…	k__Bacteria; p__Proteobacteria; c__Alphaproteobacteria; o__Rhizobiales; f__; g__; s__
denovo23072	0.000289405	0.000182466	0.000443368	3.95163e-05	0.000402997	0.00034726	0.000398384	0.000207731	4.23131e-05	4.16938e-05	2.62003e-05	4.6486e-05	0.00013048	0.000243956	TTACGGGAGGCAGCAGCCGCGGTAATACGAAGGGGGCTAGCGTTGTTCGGAATTACTGGGCGTAAAGCGCACGTAGGCGGGTCGTTAAGTCAGGGGTGAAATCCCGGAGCTCAACTCCGGAACTGCCTTTGATACTGGCGATCTTGAGATCGGAAGAGGTGAGTGGAATTCCCAGTGTAGAGGTGAAATTCGTAGATATTGGGAAGAACACCAGTGGCGAAGGCGGCTCACTGGTCCGATACTGACGCTGAGGTGCGAAAGCGTGGGGAGCAAACAGGATTAGATACCCTGGTAGTCCACGCCGTAAACTATGGAAGCTAGCCGTCAGTCAGCTTGCTGAGTGGTGGCGCAGCTAACGCATTAAGCTTCCCGCCTGGGGAGTACGGTCGCAAGATTAAA…	k__Bacteria; p__Proteobacteria; c__Alphaproteobacteria; o__Rhizobiales; f__; g__; s__
denovo34896	0.00111816	1.21644e-05	0.00241149	0.000110646	0.00107466	0.000658596	0.000694326	0.00055395	0.000169252	0.000141759	0.000137552	0.000116215	0.00058123	0.000817253	TTACGGGAGGCAGCAGTGGGGAATCTTGGACAATGGGCGCAAGCCTGATCCAGCCATGCCGCGTGAGTGAAGAAGGTCTTCGGATTGTAAAGCTCTTTTGCCAGGGACGATAATGACGGTACCTGGAGAATAAGCCCCGGCAAACTTCGTGCCAGCAGCCGCGGTAATACGAAGGGGGCTAGCGTTGTTCGGAATTACTGGGCGTAAAGCGCACGTAGGCGGGTCGTTAAGTCAGGGGTGAAATCCCGGAGCTCAACTCCGGAACTGCCTTTGATACTGGCGATCTAGAGATCGGAAGAGGTGAGTGGAATTCCCAGTGTAGAGGTGAAATTCGTAGATATTGGGAAGAACACCAGTGGCGAAGGCGGCTCACTGGTCCGATACTGACGCTGAGGTGCG…	k__Bacteria; p__Proteobacteria; c__Alphaproteobacteria; o__Rhizobiales; f__; g__; s__
denovo60049	0.000197322	0.000158137	0.000205463	3.95163e-05	0.000278998	0.000227515	0.000204883	0.000119603	1.41044e-05	2.50163e-05	2.62003e-05	5.81074e-06	0.00013048	0.000158571	TGCCAGCAGCCGCGGTAATACGAAGGGGGCTAGCGTTGTTCGGAATCACTGGGCGTAAAGCGCACGTAGGCGGATCTTTAAGTCAGAGGTGAAATCCCGGAGCTCAACTTCGGAACTGCCTTTGATACTGGGGATCTCGAGTCCGGGAGAGGTGAGTGGAACTGCGAGTGTAGAGGTGAAATTCGTAGATATTCGCAAGAACACCAGTGGCGAAGGCGGCTCACTGGCCCGGTACTGACGCTGAGGTGCGAAAGCGTGGGGAGCAAACAGGATTAGATACCCTGGTAGTCCACGCCGTAAACGATGGATGCCAGCCGTTAGGCAGCTTGCTGCTTAGTGGCGCAGCTAACGCTTTAAGCATCCCGCCTGGGGAGTACGGTCGCAAGATTAAAACTTAAA…	k__Bacteria; p__Proteobacteria; c__Alphaproteobacteria; o__Rhizobiales; f__; g__; s__
denovo78136	1.31548e-05	1.21644e-05	1.08139e-05	3.16131e-05	1.03332e-05	5.98724e-05	4.55296e-05	5.6654e-05	7.05219e-06	8.33875e-05	1.96502e-05	1.74322e-05	1.18618e-05	1.21978e-05	TTGTGCCAGCAGCCGCGGTAATACGAAGGGGGCTAGCGTTGCTCGGAATCACTGGGCGTAAAGCGCACGTAGGCGGATCTTTAAGTCAGGGGTGAAATCCCCAGGCTCAACCTTGGAACTGCCTTTGATACTGGGGATCTCGAGTCCGGAAGAGGTGAGTGGAACTGCGAGTGTAGAGGTGAAATTCGTAGATATTCGCAAGAACACCAGTGGCGAAGGCGGCTCACTGGTCCGGTACTGACGCTGAGGTGCGAAGGCGTGGGGAGCAAACAGGATTAGATACCCTGGTAGTCCACGCCGTAAACGATGGATGCTAGCCGTTGGGGAGCTTGCTCTTCAGTGGCGCAGCTAACGCTTTAAGCATCCCGCCTGGGGAGGACGGTCGCAAGATTAAAACTT…	k__Bacteria; p__Proteobacteria; c__Alphaproteobacteria; o__Rhizobiales; f__; g__; s__
denovo87422	0.000118393	8.51509e-05	4.32554e-05	3.95163e-05	7.23327e-05	0.000646621	0.000182118	7.55387e-05	2.11566e-05	0.000125081	0.000111351	2.90537e-05	1.18618e-05	1.21978e-05	GGCCAGCAGCCGCGGTAATACGAAGGGGGCTAGCGTTGCTCGGAATCACTGGGCGTAAAGCGCACGTAGGCGGATCTTTAAGTCAGAGGTGAAATCCCAAGGCTCAACCTTGGAACTGCCTTTGATACTGGGGATCTCGAGTCCGGAAGAGGTGAGTGGAACTGCGAGTGTAGAGGTGAAATTCGTAGATATTCGCAAGAACACCAGTGGCGAAGGCGGCTCACTGGTCCGGTACTGACGCTGAGGTGCGAAAGCGTGGGGAGCAAACAGGATTAGATACCCTGGTAGTCCACGCCGTAAACGATGAATGCTAGCCGTTGGGGAGCTTGCTCTTCAGTGGCGCAGCTAACGCTTTAAGCATTCCGCCTGGGGAGTACGGTCGCAAGATTAAAACTCAAA…	k__Bacteria; p__Proteobacteria; c__Alphaproteobacteria; o__Rhizobiales; f__; g__; s__
denovo92921	0.000368334	0.000377097	0.000519065	9.48392e-05	0.00153965	0.000251464	0.000318707	0.000138488	8.46262e-05	7.50488e-05	0.000111351	4.6486e-05	0.00145901	0.000866044	TCAGCAGCCGCGGTAATACGAAGGGGGCTAGCGTTGCTCGGAATCACTGGGCGTAAAGCGCACGTAGGCGGATCTTTAAGTCAGAGGTGAAATCCCAAGGCTCAACCTTGGAACTGCCTTTGATACTGGGGATCTCGAGTCCGGAAGAGGTTGGTGGAACTCCGAGTGTAGAGGTGAAATTCGTAGATATTCGGAAGAACACCAGTGGCGAAGGCGGCCAACTGGTCCGGTACTGACGCTGAGGTGCGAAAGCGTGGGGAGCAAACAGGATTAGATACCCTGGTAGTCCACGCCGTAAACGATGGATGCTAGCCGTTGGACAGCTTGCTGTTCAGTGGCGCAGGTAACCCTTTAAGCATCCCGCCTGGGGAGTACGGTCGCAAGATTAAAACTCAAAGG…	k__Bacteria; p__Proteobacteria; c__Alphaproteobacteria; o__Rhizobiales; f__; g__; s__
denovo122070	0.00027625	0.000255453	0.00028116	0.000197582	0.000216998	0.000119745	0.000455296	0.000642079	0.000493653	0.000250163	0.000393005	6.97289e-05	0.000177928	0.000170769	GGCCAGCAGCCGCGGTAATACGAAGGGGGCTAGCGTTGTTCGGAATTACTGGGCGTAAAGCGCACGTAGGCGGGTCGTTAAGTCAGGGGTGAAATCCCGGAGCTCAACTCCGGAACTGCCTTTGATACTGGCGATCTAGAGATCGAGAGAGGTGAGTGGAATTCCGAGTGTAGAGGTGAAATTCGTAGATATTCGGAAGAACACCAGTGGCGAAGGCGGCTCACTGGCTCGATACTGACGCTGAGGTGCGAAAGCGTGGGGAGCAAACAGGATTAGATACCCTGGTAGTCCACGCCGTAAACTATGGATGCTAGCCGTCAGGAAGCTTGCTTCGTGGTGGCGCAGCTAACGCATTAAGCATCCCGCCTGGGGAGTACGGTCGCAAGATTAAAACTCAAA…	k__Bacteria; p__Proteobacteria; c__Alphaproteobacteria; o__Rhizobiales; f__; g__; s__
denovo115589	0.000249941	0.00010948	0.000173022	0.000292421	8.2666e-05	0.000191592	0.000273177	0.000321039	0.000239774	0.00033355	0.000347154	0.00015689	0.000213513	0.000231758	TGCCAGCAGCCGCGGTAATACGAAGGGGGCTAGCGTTGTTCGGAATTACTGGGCGTAAAGCGCACGTAGGCGGATTTGTTAGTCAGGGGTGAAATCCCGGGGCTCAACCTCGGAACTGCCTTTGATACTGCAAGTCTAGAGTCCGGAAGAGGTGAGTGGAATTCCTAGTGTAGAGGTGAAATTCGTAGATATTAGGAAGAACACCAGTGGCGAAGGCGGCTCACTGGTCCGGTACTGACGCTGAGGTGCGAAAGCGTGGGGAGCAAACAGGATTAGATACCCTGGTAGTCCACGCCGTAAACTATGGATGCTAGCCGTCGGCAAGCTTGCTTGTCGGTGGCGCAGCTAACGCATTAAGCATCCCGCCTGGGGAGTACGGCCGCAAGGTTAAAACTCAAA…	k__Bacteria; p__Proteobacteria; c__Alphaproteobacteria; o__Rhizobiales; f__Hyphomicrobiaceae; g__Hyphomicrobium; s__
denovo55542	2.63096e-05	4.86577e-05	1.08139e-05	7.90326e-05	0.000278998	1.19745e-05	9.10591e-05	3.14745e-05	4.23131e-05	1.66775e-05	1.96502e-05	1.74322e-05	0.00032027	0.00010978	GCAGCAGCCGCGGTAATACGAAGGGGGCTAGCGTTGCTCGGAATCACTGGGCGTAAAGCGCACGTAGGCGGCTTTCTAAGTCAGAGGTGAAATCCCGGGGCTCAACTCCGGAACTGCCTTTGATACTGGAAAGCTTGAGTTCGGGAGAGGTGAGTGGAACTGCGAGTGTAGAGGTGAAATTCGTAGATATTCGCAAGAACACCAGTGGCGAAGGCGGCTCACTGGCCCGATACTGACGCTGAGGTGCGAAAGCGTGGGGAGCAAACAGGATTAGATACCCTGGTAGTCCACGCCGTAAACGATGGATGCTAGCCGTTGGACAGCTTGCTGTTCAGTGGCGCAGCTAACGCATTAAGCATCCCGCCTGGGGAGTACGGTCGCAAGATTAAAACTCAAAGG…	k__Bacteria; p__Proteobacteria; c__Alphaproteobacteria; o__Rhizobiales; f__Hyphomicrobiaceae; g__Rhodoplanes; s__
denovo54692	0.00255203	0.00367365	0.00341718	0.000165969	0.00116766	0.00368814	0.00571396	0.000421758	0.000317348	0.000225146	0.000510906	0.000104593	0.00274008	0.00248835	TGCCAGCAGCCGCGGTAATACGAAGGGGGCTAGCGTTGTTCGGAATCACTGGGCGTAAAGCGCACGTAGGCGGATCTTTAAGTCAGGGGTGAAATCCCGAGGCTCAACCTCGGAACTGCCTTTGATACTGGAGGTCTCGAGTCCGGGAGAGGTGAGTGGAACTGCGAGTGTAGAGGTGAAATTCGTAGATATTCGCAAGAACACCAGTGGCGAAGGCGGCTCACTGGCCCGGTACTGACGCTGAGGTGCGAAAGCGTGGGGAGCAAACAGGATTAGATACCCTGGTAGTCCACGCCGTAAACGATGGATGCTAGCCGTTGGGCAGCTTGCTGTTCAGTGGCGCAGCTAACGCTTTAAGCATCCCGCCTGGGGAGTACGGTCGCAAGATTAAAACTCAAA…	k__Bacteria; p__Proteobacteria; c__Alphaproteobacteria; o__Rhizobiales; f__Methylocystaceae; g__Methylosinus; s__
denovo65236	3.94643e-05	4.86577e-05	9.73247e-05	2.37098e-05	0.000113666	4.78979e-05	7.96767e-05	0.000113308	4.23131e-05	6.671e-05	0.000150652	3.48645e-05	1.18618e-05	4.87912e-05	GCAGCCGCCGCGGTAATACGAAGGGGGCTAGCGTTGTTCGGAATCACTGGGCGTAAAGCGCACGTAGGCGGATCTTTAAGTCAGGGGTGAAATCCCGGGGCTCAACCCCGGAACTGCCCTTGATACTGGAGATCTCGAGTCCGGGAGAGGTGAGTGGAACTGCGAGTGTAGAGGTGAAATTCGTAGATATTCGCAAGAACACCAGTGGCGAAGGCGGCTCACTGGCCCGGAACTGACGCTGAGGTGCGAAAGCGTGGGGAGCAAACAGGATTAGATACCCTGGTAGTCCACGCCGTAAACGATGAATGCCAGCCGTTGGGGAGCTTGCTCTTCAGTGGCGCAGCTAACGCTTTAAGCATTCCGCCTGGGGAGTACGGTCGCAAGATTAAAACTCAAAGG…	k__Bacteria; p__Proteobacteria; c__Alphaproteobacteria; o__Rhizobiales; f__Methylocystaceae; g__Methylosinus; s__
denovo76085	0.000263096	0.000255453	9.73247e-05	9.48392e-05	0.00168432	0.000143694	0.000227648	0.000151077	8.46262e-05	5.83713e-05	0.000117901	2.90537e-05	0.00129294	0.000939231	GGCCAGCAGCCGCGGTAATACGAAGGGGGCTAGCGTTGTTCGGAATTACTGGGCGTAAAGCGCACGTAGGCGGACTTGTAAGTCAGGGGTGAAATCCCGGGGCTCAACCCCGGAACTGCCTTTGATACTGCAAGTCTAGAGGTCGAGAGAGGTGAGTGGAATTCCGAGTGTAGAGGTGAAATTCGTAGATATTCGGAGGAACACCAGTGGCGAAGGCGGCTCACTGGCTCGATACTGACGCTGAGGTGCGAAAGCGTGGGGAGCAAACAGGATTAGATACCCTGGTAGTCCACGCCGTAAACGATGGAAGCTAGCCGTTGGTCAGTTTACTGATCGGTGGCGCAGCTAACGCATTAAGCTTCCCGCCTGGGGAGTACGGTCGCAAGATTAAAACTCAAA…	k__Bacteria; p__Proteobacteria; c__Alphaproteobacteria; o__Rhizobiales; f__Phyllobacteriaceae
denovo73339	0.000249941	0.000364932	0.000389299	7.90326e-06	0.000495996	0.000263438	0.000227648	2.51796e-05	4.93653e-05	8.33875e-06	3.93005e-05	1.16215e-05	0.000498197	0.000646483	TGTGTCAGCAGCCGCGGTAATACGGAGGGGGCTAGCGTTGTTCGGAATTACTGGGCGTAAAGCGCACGTAGGCGGACCGGAAAGTCAGAGGTGAAATCCCAGGGCTCAACCTTGGAACTGCCTTTGAAACTCCTGGTCTTGAGGTCGAGAGAGGTGAGTGGAATTCCGAGTGTAGAGGTGAAATTCGTAGATATTCGGAGGAACACCAGTGGCGAAGGCGGCTCACTGGCTCGATACTGACGCTGAGGTGCGAAAGCGTGGGGAGCAAACAGGATTAGATACCCTGGTAGTCCACGCCGTAAACGATGAATGCCAGACGTCGGCAAGCATGCTTGTCGGTGTCACACCTAACGGATTAAGCATTCCGCCTGGGGAGTACGGCCGCAAGGTTAAAACTTA…	k__Bacteria; p__Proteobacteria; c__Alphaproteobacteria; o__Rhodobacterales; f__Rhodobacteraceae; g__; s__
denovo76676	9.20835e-05	8.51509e-05	0.000227091	4.74196e-05	0.00171532	0.000251464	2.27648e-05	1.25898e-05	2.82087e-05	8.33875e-06	5.24006e-05	1.16215e-05	0.000877776	0.000439121	GGCCAGCAGCCGCGGTAATACGGAGGGGGTTAGCGTTGTTCGGAATTACTGGGCGTAAAGCGCGCGTAGGCGGATCAGAAAGTTGGGGGTGAAATCCCGGGGCTCAACCCCGGAATTGCCTTCAAAACTCCTGGTCTTGAGTTCGAGAGAGGTGAGTGGAATTCCGAGTGTAGAGGTGAAATTCGTAGATATTCGGAGGAACACCAGTGGCGAAGGCGGCTCACTGGCTCGATACTGACGCTGAGGTGCGAAAGCGTGGGGAGCAAACAGGATTAGATACCCTGGTAGTCCACGCCGTAAACGATGAATGCCAGTCGTCGGGGAGCTTGCTCTTCGGTGACACACCTAACGGATTAAGCATTCCGCCTGGGGAGTACGGTCGCAAGATTAAAACTCAAA…	k__Bacteria; p__Proteobacteria; c__Alphaproteobacteria; o__Rhodobacterales; f__Rhodobacteraceae; g__Anaerospora; s__
denovo13272	0.00027625	0.00052307	0.000475809	7.90326e-06	0.000454663	0.000179617	0.000261795	3.77693e-05	4.23131e-05	8.33875e-06	6.55008e-05	1.16215e-05	0.00107943	0.00050011	TGCCAGCAGCCGCGGTAATACGGAGGGGGCTAGCGTTGTTCGGAATTACTGGGCGTAAAGCGCACGTAGGCGGACCTGAAAGTCAGAGGTGAAATCCCGGGGCTCAACCCCGGAACGGCCTTTGAAACTCCTGGTCTTGAGGTCGAGAGAGGTGAGTGGAATTCCGAGTGTAGAGGTGAAATTCGTAGATATTCGGAGGAACACCAGTGGCGAAGGCGGCTCACTGGCTCGATACTGACGCTGAGGTGCGAAAGCGTGGGGAGCAAACAGGATTAGATACCCTGGTAGTCCACGCCGTAAACGATGAATGCCAGACGTCGGGTAGCATGCTATTCGGTGTCACACCTAACGGATTAAGCATTCCGCCTGGGGAGTACGGCCGCAAGGTTAAAACTCAAA…	k__Bacteria; p__Proteobacteria; c__Alphaproteobacteria; o__Rhodobacterales; f__Rhodobacteraceae; g__Rhodobacter; s__
denovo47713	0.00135494	0.00192198	0.00189242	3.16131e-05	0.000485663	0.000945983	0.000637414	8.18336e-05	4.23131e-05	8.33875e-06	0.000117901	2.3243e-05	0.00626305	0.0027811	GGCCAGCAGCCGCGGTAATACGGAGGGGGCTAGCGTTATTCGGAATTACTGGGCGTAAAGCGCACGTAGGCGGACTGGAAAGTCAGAGGTGAAAGCCCAGGGCTCAACCCTGGAACTGCCTTTGAAACTCCCAGTCTTGAGGTCGAGAGAGGTGAGTGGAATTCCGAGTGTAGAGGTGAAATTCGTAGATATTCGGAGGAACACCAGTGGCGAAGGCGGCTCACTGGCTCGATACTGACGCTGAGGTGCGAAAGCGTGGGGAGCAAACAGGATTAGATACCCTGGTAGTCCACGCCGTAAACGATGAATGCCAGTCGTCGGGTAGCATGCTATTCGGTGACACACCTAACGGATTAAGCATTCCGCCTGGGGAGTACGGCCGCAAGGTTAAAACTCAAA…	k__Bacteria; p__Proteobacteria; c__Alphaproteobacteria; o__Rhodobacterales; f__Rhodobacteraceae; g__Rhodobacter; s__
denovo108418	0.000157857	0.000255453	0.000248719	2.37098e-05	2.06665e-05	0.000203566	0.000398384	1.88847e-05	2.11566e-05	3.3355e-05	5.24006e-05	1.74322e-05	0.000118618	6.0989e-05	GGCCAGCAGCCGCGGTAATACGAAGGGGGCTAGCGTTGCTCGGAATTACTGGGCGTAAAGGGCGCGTAGGCGGCTCGGTCAGTCAGGCGTGAAATTCCTGGGCTTAACCTGGGGACTGCGCTTGATACTGTCGGGCTTGAGGCCGAGAGAGGGTGGTGGAATTCCCAGTGTAGAGGTGAAATTCGTAGATATTGGGAAGAACACCGGTGGCGAAGGCGACCACCTGGCTCGGTACTGACGCTGAGGCGCGACAGCGTGGGGAGCAAACAGGATTAGATACCCTGGTAGTCCACGCCGTAAACGATGTGTGCTGGATGTTGGGGTCCCTAGGATCTCAGTGTCGTAGCCAACGCGGTAAGCACACCGCCTGGGGAGTACGGCCGCAAGGTTGAAACTCAA…	k__Bacteria; p__Proteobacteria; c__Alphaproteobacteria; o__Rhodospirillales; f__Acetobacteraceae; g__; s__
denovo4619	0.00172328	0.0014354	0.000994874	7.11294e-05	8.2666e-05	0.00111363	0.00101303	1.88847e-05	0.000105783	8.33875e-05	0.000314404	4.06752e-05	0.00520734	0.00235418	GGCCAGCAGCCGCGGTAATACGTAGGTGGCAAGCGTTGTCCGGATTTATTGGGTTTAAAGGGTGCGTAGGCGGTTTTATAAGTCAGTGGTGAAATACAATAGCTTAACTATTGAGGTGCCATTGATACTGTAAGACTTGAGTACAGACGAGGTAGGCGGAATTGACGGTGTAGCGGTGAAATGCTTAGATATCGTCAAGAACACCGATAGCGAAGGCAGCTTACTAGACTGTAACTGACGCTGAGGCACGAAAGTGTGGGGATCAAACAGGATTAGATACCCTGGTAGTCCACACTGTAAACGATGATTACTCGATGTTGGCGATACACAGCCAGCGTCTTAGCGAAAGCGATAAGTAATCCACCTGGGGAGTACGCCCGCAAGGGTGAAACTCAAAGG…	k__Bacteria; p__Proteobacteria; c__Alphaproteobacteria; o__Rickettsiales; f__Rickettsiaceae; g__; s__
denovo81900	1.31548e-05	0.000145973	6.48831e-05	7.90326e-06	0.000216998	8.38213e-05	4.55296e-05	1.25898e-05	7.05219e-06	8.33875e-06	4.58505e-05	1.16215e-05	0.000213513	8.53846e-05	TCAGCAGCCGCGGTAATACGGAGGGGGCTAGCGTTGTTCGGAATTACTGGGCGTAAAGCGTACGTAGGCGGCTTTCTAAGTCAGAGGTGAAATCCCACGACTCAATCGTGGAACTGCCTTTGAGACTGGATCGCTTGAAGATGGGAGAGGTAAGTGGAATTCCGAGTGTAGAGGTGAAATTCGTAGATATTCGGAAGAACACCAGTGGCGAAGGCGGCTTACTGGACCATTCTTGACGCTGAGGTACGAAAGCGTGGGGAGCAAACAGGATTAGATACCCTGGTAGTCCACGCCGTAAACGATGATAACTAGCTGTCGGGGCTCTTAGAGCTTCGGTGGCGCAGCTAACGCATTAAGTTATCCGCCTGGGGAGTACGGCCGCAAGGTTAAAACTCAAAG…	k__Bacteria; p__Proteobacteria; c__Alphaproteobacteria; o__Sphingomonadales; f__Sphingomonadaceae; g__; s__
denovo17757	0.000210476	0.00030411	0.000356857	2.37098e-05	0.000185998	0.000143694	0.000125206	6.92438e-05	1.41044e-05	8.33875e-05	6.55008e-05	5.81074e-06	0.000118618	3.65934e-05	GCAGCAGCCGCGGTAATACGGAGGGAGCTAGCGTTGTTCGGAATTACTGGGCGTAAAGCGCACGTAGGCGGCTACTCAAGTCAGAGGTGAAAGCCCGGGGCTCAACCCCGGAACTGCCTTTGAAACTAGGTAGCTAGAATCTTGGAGAGGTCAGTGGAATTCCGAGTGTAGAGGTGAAATTCGTAGATATTCGGAAGAACACCAGTGGCGAAGGCGACTGACTGGACAAGTATTGACGCTGAGGTGCGAAAGCGTGGGGAGCAAACAGGATTAGATACCCTGGTAGTCCACGCCGTAAACGATGATAACTAGCTGTCCGGGCACTTGGTGCTTGGGTGGCGCAGCTAACGCATTAAGTTATCCGCCTGGGGAGTACGGTCGCAAGATTAAAACTCAAAG…	k__Bacteria; p__Proteobacteria; c__Alphaproteobacteria; o__Sphingomonadales; f__Sphingomonadaceae; g__Novosphingobium; s__
denovo71805	0.000368334	0.000462248	0.000248719	3.95163e-05	0.000123999	0.000526877	0.000307325	1.88847e-05	7.05219e-06	4.16938e-05	7.86009e-05	1.74322e-05	0.000189789	0.000182967	AGCCAGCAGCCGCGGTAATACGTAGGGTGCAGGCGTTAATCGGAATTACTGGGCGTAAAGCGTGCGCAGGCGGTTTGCTAAGACAGGTGTGAAATCCCCGGGCTTAACCTGGGAATTGCGCTTGTAACTGGCAAGCTAGAGTGTGGCAGAGGGGGGTGGAATTCCACGTGTAGCAGTGAAATGCGTAGATATGTGGAGGAACACCGATGGCGAAGGCAGCCCCCTGGGTTAACACTGACGCTCAGGCACGAAAGCGTGGGGAGCAAACAGGATTAGATACCCTGGTAGTCCACGCCCTAAACTATGTCAACTAGTTGTCGGGGAAGAAATTCCTTGGTAACGAAGCTAACGCGTGAAGTTGACCGCCTGGGGAGTACGGCCGCAAGGTTAAAACTCAAA…	k__Bacteria; p__Proteobacteria; c__Betaproteobacteria; o__; f__; g__; s__
denovo82270	2.63096e-05	2.43288e-05	5.40693e-05	7.90326e-06	0.000123999	1.19745e-05	7.96767e-05	1.25898e-05	7.05219e-06	3.3355e-05	3.93005e-05	1.74322e-05	5.93092e-05	7.31868e-05	GGCCAGCAGCCGCGGTAATACGTAGGGTGCAGGCGTTAATCGGAATTACTGGGCGTAAAGCGTGCGCAGGCGGCTTCCTAAGTCAGATGTGAAATCCCCGGGCTTAACCTGGGAACTGCGTTTGAAACTGGGAGGCTAGAGTGCGGCAGAGGGGGGTGGAATTCCACGTGTAGCAGTGAAATGCGTAGATATGTGGAGGAACACCGATGGCGAAGGCAGCCCCCTGGGCCAGCACTGACGCTCATGCACGAAAGCGTGGGGAGCAAACAGGATTAGATACCCTGGTAGTCCACGCCCTAAACTATGTCGACTAGTTGTTGGGGGAGTCTGTCCCTCAGTAACGTAGCTAACGCGTGAAGTCGACCGCCTGGGGAGTACGGTCGCAAGATTAAAACTCAA…	k__Bacteria; p__Proteobacteria; c__Betaproteobacteria; o__; f__; g__; s__
denovo70672	0.000434108	0.000316275	0.000778597	2.37098e-05	0.000299664	5.98724e-05	0.000295942	1.25898e-05	3.52609e-05	2.50163e-05	1.96502e-05	1.16215e-05	0.000355855	0.000304945	AGCCAGCAGCCGCGGTAATACGTAGGGTGCAAGCGTTAATCGGAATTACTGGGCGTAAAGCGTACGCAGGCGGCTATGCAAGACAGATGTGAAATCCCCGGGCTTAACCTGGGAACTGCATTTGTGACTGCATGGCTAGAGTTTGTCAGAGGGGGGTGGAATTCCACGTGTAGCAGTGAAATGCGTAGAGATGTGGAGGAACACCGATGGCGAAGGCAGCCCCCTGGGACACGACTGACGCTCATGTACGAAAGCGTGGGGAGCAAACAGGATTAGATACCCTGGTAGTCCACGCCCTAAACGATGTCGACTAGTTGTCGGGGATTTACATCTTCGGTAACGCAGCTAACGCGTGAAGTCGACCGCCTGGGGAGTACGGTCGCAAGATTAAAACTCAAA…	k__Bacteria; p__Proteobacteria; c__Betaproteobacteria; o__Burkholderiales; f__Alcaligenaceae; g__; s__
denovo107760	0.000157857	0.000121644	0.000129766	0.000142259	4.1333e-05	3.59234e-05	3.41472e-05	0.000421758	0.000232722	0.000416938	0.000393005	0.000127836	8.30328e-05	7.31868e-05	GGCCAGCAGCCGCGGTAATACGTAGGGTGCAAGCGTTAATCGGAATTACTGGGCGTAAAGCGAGCGCAGGCGGTTGTGTAAGACAGATGTGAAATCCCCGGGCTCAACCTGGGAACTGCATTTGTGACTGCACGGCTAGAGTGCGTCAGAGGGGGGTGGAACTCCACGTGTAGCAGTGAAATGCGTAGAGATGTGGAAGAACACCGATGGCGAAGGCAGCCCCCTGGGACGATACTGACGCTCATGCTCGAAAGCGTGGGGAGCAAACAGGATTAGATACCCTGGTAGTCCACGCCCTAAACGATGTCTACTAGTTGTTGGTCCTTAATTGGATCGGTAACGCAGCTAACGCGTGAAGTAGACCGCCTGGGGAGTACGGTCGCAAGATTAAAACTCAAA…	k__Bacteria; p__Proteobacteria; c__Betaproteobacteria; o__Burkholderiales; f__Burkholderiaceae; g__; s__
denovo60741	0.000171012	0.000182466	6.48831e-05	3.16131e-05	0.000154999	8.38213e-05	0.000102442	6.92438e-05	3.52609e-05	8.33875e-05	0.000117901	2.90537e-05	0.000249099	0.00010978	GGTGTCAGCCGCCGCGGTAATACGTAGGGTGCAAGCGTTAATCGGAATTACTGGGCGTAAAGCGTGCGCAGGCGGTTATGCAAGACAGATGTGAAATCCCCGGGCTCAACCTGGGAACTGCATTTGTGACTGCATAGCTAGAGTACGGTAGAGGGGGATGGAATTCCGCGTGTAGCAGTGAAATGCGTAGATATGCGGAGGAACACCGATGGCGAAGGCAATCCCCTGGACCTGTACTGACGCTCATGCACGAAAGCGTGGGGAGCAAACAGGATTAGATACCCTGGTAGTCCACGCCCTAAACGATGTCAACTGGTTGTTGGACGGCTTGCTGTTCAGTAACGAAGCTAACGCGTGAAGTTGACCGCCTGGGGAGTACGGCCGCAAGGTTGAAACTCA…	k__Bacteria; p__Proteobacteria; c__Betaproteobacteria; o__Burkholderiales; f__Comamonadaceae
denovo6140	1.31548e-05	1.21644e-05	1.08139e-05	7.90326e-06	0.000216998	3.59234e-05	0.000102442	3.14745e-05	7.05219e-06	6.671e-05	2.62003e-05	5.81074e-06	0.000166066	8.53846e-05	TTGTGTCAGCCGCCGCGGTAATACGTAGGGTGCAAGCGTTAATCGGAATTACTGGGCGTAAAGCGTGCGCAGGCGGTTATGCAAGACAGAGGTGAAATCCCCGGGCTCAACCTGGGAACTGCCTTTGTGACTGCATAGCTAGAGTGCGGCAGAGGGGGATGGAATTCCGCGTGTAGCAGTGAAATGCGTAGATATGCGGAGGAACACCGATGGCGGAGGCAATCCCCTGGGCCTGCACTGACGCTCATGCACGAAAGCGTGGGGAGCAAACAGGATTAGATACCCTGGTAGTCCACGCCCTAAACGATGTCAACTGGTTGTTGGGAGGGTTTCTTCTCAGTAACGTAGCTAACGCGTGAAGTTGACCGCCTGGGGAGTACGGCCGCAAGGTTGAAACTC…	k__Bacteria; p__Proteobacteria; c__Betaproteobacteria; o__Burkholderiales; f__Comamonadaceae; g__; s__
denovo16867	0.00088137	0.00041359	0.000832666	3.95163e-05	0.000227331	0.000191592	0.000216265	0.000107013	9.16784e-05	0.000116743	0.000170302	1.74322e-05	0.000427026	0.000121978	TGCCAGCAGCCGCGGTAATACGTAGGGTGCAAGCGTTAATCGGAATTACTGGGCGTAAAGCGTGCGCAGGCGGTCGTGCAAGACAGGTGTGAAATCCCCGGGCTTAACCTGGGAACTGCACTTGTGACTGCACGACTAGAGTACGGCAGAGGGGGATGGAATTCCGCGTGTAGCAGTGAAATGCGTAGATATGCGGAGGAACACCGATGGCGAAGGCAGTCCCCTGGGCCTGTACTGACGCTCATGCACGAAAGCGTGGGGAGCAAACAGGATTAGATACCCTGGTAGTCCACGCCCTAAACTATGTCAACTGGTTGTTGGGAGGGTTTCTTCTCAGTAACGTAGCTAACGCGTGAAGTTGACCGCCTGGGGAGTACGGCCGCAAGGTTGAAACTCAAA…	k__Bacteria; p__Proteobacteria; c__Betaproteobacteria; o__Burkholderiales; f__Comamonadaceae; g__; s__
denovo28540	0.00030256	0.000425754	0.000486623	9.48392e-05	0.000671661	0.000443055	0.000227648	0.000207731	9.87306e-05	0.000325211	0.000334054	6.97289e-05	0.00071171	0.000378132	GGCCAGCAGCCGCGGTAATACGTAGGGTGCAAGCGTTAATCGGAATTACTGGGCGTAAAGCGTGCGCAGGCGGCTTTGCAAGACAGATGTGAAATCCCCGGGCTCAACCTGGGAACTGCATTTGTGACTGCATGGCTAGAGTGCGGCAGAGGGGGATGGAATTCCGCGTGTAGCAGTGAAATGCGTAGATATGCGGAGGAACACCGATGGCGAAGGCAATCCCCTGGGCCTGCACTGACGCTCATGCACGAAAGCGTGGGGAGCAAACAGGATTAGATACCCTGGTAGTCCACGCCCTAAACGATGTCAACTGGTTGTTGGACGGCTTGCTGTTCAGTAACGAAGCTAACGCGTGAAGTTGACCGCCTGGGGAGTACGGCCGCAAGGTTGAAACTCAAA…	k__Bacteria; p__Proteobacteria; c__Betaproteobacteria; o__Burkholderiales; f__Comamonadaceae; g__; s__
denovo67815	0.00461733	0.0048536	0.00454182	1.58065e-05	0.00592095	0.00688532	0.00566843	5.6654e-05	7.05219e-06	8.33875e-05	5.24006e-05	1.16215e-05	0.015966	0.00281769	TCAGCAGCCGCGGTAATACGTAGGGTGCAAGCGTTAATCGGAATTACTGGGCGTAAAGCGTGCGCAGGCGGTTATATAAGACAGATGTGAAATCCCCGGGCTCAACCTGGGAACTGCATTTGTGACTGTATAGCTAGAGTACGGCAGAGGGGGATGGAATTCCGCGTGTAGCAGTGAAATGCGTAGATATGCGGAGGAACACCGATGGCGAAGGCAATCCCCTGGGCCTGTACTGACGCTCATGCACGAAAGCGTGGGGAGCAAACAGGATTAGATACCCTGGTAGTCCACGCCCTAAACGATGTCAACTGGTTGTTGGGTCTTCACTGACTCAGTAACGAAGCTAACGCGTGAAGTTGACCGCCTGGGGAGTACGGCCGCAAGGTTGAAACTCAAAGG…	k__Bacteria; p__Proteobacteria; c__Betaproteobacteria; o__Burkholderiales; f__Comamonadaceae; g__; s__
denovo79417	0.00126286	0.00322357	0.0010165	0.000102742	0.00178765	0.000898085	0.00080815	7.55387e-05	0.000119887	8.33875e-05	0.000189952	5.81074e-06	0.00728317	0.00197604	GGCCAGCAGCCGCGGTAATACGTAGGGTGCAAGCGTTAATCGGAATTACTGGGCGTAAAGCGTGCGCAGGCGGTTATGCAAGACAGATGTGAAATCCCCGGGCTCAACCTGGGAACTGCATTTGTGACTGCATGGCTAGAGTACGGTAGAGGGGGATGGAATTCCGCGTGTAGCAGTGAAATGCGTAGATATGCGGAGGAACACCGATGGCGAAGGCAATCCCCTGGACCTGTACTGACGCTCATGCACGAAAGCGTGGGGAGCAAACAGGATTAGATACCCTGGTAGTCCACGCCCTAAACGATGTCAACTGGTTGTTGGGAGGGTTTCTTCTCAGTAACGAAGCTAACGCGTGAAGTTGACCGCCTGGGGAGTACGGCCGCAAGGTTGAAACTCAAA…	k__Bacteria; p__Proteobacteria; c__Betaproteobacteria; o__Burkholderiales; f__Comamonadaceae; g__; s__
denovo119606	0.000289405	0.000291946	0.000237905	4.74196e-05	0.000206665	0.000239489	0.000261795	0.000176257	0.000105783	0.000116743	0.000163752	3.48645e-05	0.000154204	0.000231758	TGCCAGCAGCCGCGGTAATACGTAGGGTGCAAGCGTTAATCGGAATTACTGGGCGTAAAGCGTGCGCAGGCGGTTATGCAAGACAGATGTGAAATCCCCGGGCTCAACCTGGGAACTGCATTTGTGACTGCATAGCTGGAGTGCGGCAGAGGGGGATGGAATTCCGCGTGTAGCAGTGAAATGCGTAGATATGCGGAGGAACACCGATGGCGAAGGCAATCCCCTGGGCCTGCACTGACGCTCATGCACGAAAGCGTGGGGAGCAAACAGGATTAGATACCCTGGTAGTCCACGCCCTAAACGATGTCAACTGGTTGTTGGGAAGGTTCCTTCTCAGTAACGTAGCTAACGCGTGAAGTTGACCGCCTGGGGAGTACGGCCGCAAGGTTGAAACTTAAA…	k__Bacteria; p__Proteobacteria; c__Betaproteobacteria; o__Burkholderiales; f__Comamonadaceae; g__; s__
denovo121222	0.000118393	0.000170302	5.40693e-05	2.37098e-05	4.1333e-05	9.57958e-05	0.000591884	1.88847e-05	2.11566e-05	5.00325e-05	0.000111351	3.48645e-05	8.30328e-05	3.65934e-05	TCAGCAGCCGCGGTAATACGTAGGGTGCAAGCGTTAATCGGAATTACTGGGCGTAAAGCGTGCGCAGGCGGTTTTGTAAGTCTGTCGTGAAATCCCCGGGCTCAACCTGGGAATGGCGATGGAGACTGCAAGGCTAGAGTTTGGCAGAGGGGGGTAGAATTCCACGTGTAGCAGTGAAATGCGTAGATATGTGGAGGAACACCGATGGCGAAGGCAGCCCCCTGGGTCAAGACTGACGCTCATGCACGAAAGCGTGGGGAGCAAACAGGATTAGATACCCTGGTAGTCCACGCCCTAAACGATGTCTACTAGTTGTCGGGTCTTAATTGACTTGGTAACGCAGCTAACGCGTGAAGTAGACCGCCTGGGGAGTACGGTCGCAAGATTAAAACTCAAAGG…	k__Bacteria; p__Proteobacteria; c__Betaproteobacteria; o__Burkholderiales; f__Oxalobacteraceae; g__; s__
denovo119110	0.000381489	0.000571727	0.000129766	4.74196e-05	4.1333e-05	0.000407132	0.000739855	0.00558986	0.000141044	0.000100065	0.000628807	0.000836747	0.000367717	6.0989e-05	GGCCAGCAGCCGCGGTAATACGTAGGGTGCAAGCGTTAATCGGAATTACTGGGCGTAAAGCGTGCGCAGGCGGTTTTGTAAGTCTGATGTGAAATCCCCGGGCTCAACCTGGGAATTGCATTGGAGACTGCAAGGCTAGAATCTGGCAGAGGGGGGTAGAATTCCACGTGTAGCAGTGAAATGCGTAGAGATGTGGAGGAACACCGATGGCGAAGGCAGCCCCCTGGGTCAAGATTGACGCTCATGCACGAAAGCGTGGGGAGCAAACAGGATTAGATACCCTGGTAGTCCACGCCCTAAACGATGTCTACTAGTTGTCGGGTTTTAATTAACTTGGTAACGCAGCTAACGCGTGAAGTAGACCGCCTGGGGAGTACGGTCGCAAGATTAAAACTCAAA…	k__Bacteria; p__Proteobacteria; c__Betaproteobacteria; o__Burkholderiales; f__Oxalobacteraceae; g__Janthinobacterium
denovo35115	0.000236786	3.64932e-05	2.16277e-05	4.74196e-05	7.23327e-05	2.39489e-05	0.000204883	0.00242353	2.82087e-05	3.3355e-05	6.55008e-06	2.3243e-05	4.74473e-05	1.21978e-05	TTGTGTCAGCAGCCGCGGTAATACGTAGGGTGCAAGCGTTAATCGGAATTACTGGGCGTAAAGCGTGCGCAGGCGGTTTTGTAAGTCTGATGTGAAATCCCCGGGCTCAACCTGGGGATTGCATTGGAGACTGCAAGGCTAGAATCTGGCAGAGGGGGGTAGAATTCCACGTGTAGCAGTGAAATGCGTAGATATGTGGAGGAACACCGATGGCGAAGGCAGCCCCCCTGGGTCAAGATTGACGCTCATGCACGAAAGCGTGGGGAGCAAACAGGATTAGATACCCTGGTAGTCCACGCCCTAAACGATGTCTACTAGTTGTCGGGTCTTAATTGACTTGGTAACGCAGCTAACGCGTGAAGTAGACCGCCTGGGGAGTACGGTCGCAAGATTAAAACT…	k__Bacteria; p__Proteobacteria; c__Betaproteobacteria; o__Burkholderiales; f__Oxalobacteraceae; g__Janthinobacterium; s__lividum
denovo33066	0.00106554	0.000133809	0.000551506	0.000458389	3.09997e-05	0.00105375	0.001161	0.000472117	0.000409027	0.000258501	0.000615707	8.71612e-05	0.000391441	0.000292747	GGCCAGCAGCCGCGGTAATACGTAGGGTGCGAGCGTTAATCGGAATTACTGGGCGTAAAGCGTGCGCAGGCGGTTTTGTAAGCCAGACGTGAAATCCCCGGGCTTAACCTGGGAATGGCGTTTGGGACTGCAAGGCTTGAGTATGGCAGAGGGGACTAGAATTCCTGGTGTAGCAGTGAAATGCGTAGATATCAGGAGGAATACCGATGGCGAAGGCAGGTCCCTGGGTTAATACTGACGCTCATGCACGAAAGCGTGGGGAGCAAACAGGATTAGATACCCTGGTAGTCCACGCCCTAAACTATGTCAACTGGTTGTTGGGGGTTTGACACTCTCAGTAACGAAGCTAACGCGTGAAGTTGACCGCCTGGGGAGTACGGCCGCAAGGTTAAAACTCAA…	k__Bacteria; p__Proteobacteria; c__Betaproteobacteria; o__Ellin6067; f__; g__; s__
denovo85692	0.000815596	0.000243288	0.000551506	0.00182565	4.1333e-05	0.000407132	0.000603267	0.00180034	0.00108604	0.00190957	0.00639287	0.000476481	9.48947e-05	8.53846e-05	TGCCAGCAGCCGCGGTAATACGTAGGGTGCGAGCGTTAATCGGAATTACTGGGCGTAAAGCGTGCGCAGGCGGATTGTTAAGCAAGACGTGAAATCCCCGGGCTTAACCTGGGAATGGCGTTTTGAACTGGCAGTCTAGAGTGTGTCAGAGGGGGGTGGAATTCCACGTGTAGCAGTGAAATGCGTAGAGATGTGGAGGAACACCAATGGCGAAGGCAGCCCCCTGGGATAACACTGACGCTCATGTACGAAAGCGTGGGTAGCAAACAGGATTAGATACCCTGGTAGTCCACGCCCTAAACGATGTCAACTGGTTGTTGGGGGAGTGAAATCCCTTAGTAACGAAGCTAACGCGTGAAGTTGACCGCCTGGGGAGTACGGTCGCAAGATTAAAACTCA…	k__Bacteria; p__Proteobacteria; c__Betaproteobacteria; o__Hydrogenophilales; f__Hydrogenophilaceae; g__Thiobacillus; s__
denovo126050	0.0023284	0.000900167	0.00102732	3.95163e-05	0.000175665	0.00067057	0.00117239	0.000207731	6.34697e-05	5.83713e-05	0.000543656	1.16215e-05	0.000343993	0.000317143	GGCCAGCAGCCGCGGTAATACGTAGGGTGCGAGCGTTAATCGGAATTACTGGGCGTAAAGCGTGCGCAGGCGGTTTTGTAAGTCAGATGTGAAATCCCCGGGCTCAACCTGGGAACTGCGTTTGAAACTACAAGGCTAGAGTGTAGAAGAGGGGGGTAGAATTCCACGTGTAGCAGTGAAATGCGTAGAGATGTGGAGGAATACCGATGGCGAAGGCAGCCCCCTGGGCTAACACTGACGCTCATGCACGAAAGCGTGGGGAGCAAACAGGATTAGATACCCTGGTAGTCCACGCCCTAAACGATGTCTACTAGTTGTTGGAGGAGTAAAATCCTTTAGTAACGCAGCTAACGCGTGAAGTAGACCGCCTGGGGAGTACGGTCGCAAGATTAAAACTCA…	k__Bacteria; p__Proteobacteria; c__Betaproteobacteria; o__Methylophilales; f__Methylophilaceae; g__; s__
denovo105002	1.31548e-05	2.43288e-05	9.73247e-05	0.000142259	2.06665e-05	8.38213e-05	2.27648e-05	0.000138488	0.000930889	1.66775e-05	0.000812209	6.97289e-05	1.18618e-05	3.65934e-05	TGCCAGCAGCCGCGGTAATACGTAGGGTGCGAGCGTTAATCGGAATTACTGGGCGTAAAGCGTGCGCAGGCGGTTTTGTAAGACAGGCGTGAAATCCCCGGGCTCAACCTGGGAACTGCGCTTGTGACTGCAAGGCTAGAGTACGGCAGAGGGGGGTGGAATTCCACGTGTAGCAGTGAAATGCGTAGAGATGTGGAGGAACACCAATGGCGAAGGCAGCCCCCTGGGTCGATACTGACGCTCATGCACGAAAGCGTGGGTAGCAAACAGGATTAGATACCCTGGTAGTCCACGCCCTAAACGATGTCAACTAGGTGTTGGATGGGTAAAACCATTTAGTACCGGAGCTAACGCGTGAAGTTGACCGCCTGGGGAGTACGGCCGCAAGGTTAAAACTCA…	k__Bacteria; p__Proteobacteria; c__Betaproteobacteria; o__Rhodocyclales; f__Rhodocyclaceae; g__Dechloromonas; s__
denovo1985	0.00223631	0.00119211	0.000648831	0.000221291	0.000247998	0.000718468	0.00149109	8.18336e-05	0.000239774	0.00040026	0.000222703	4.6486e-05	0.00186231	0.000780659	GGCCAGCAGCCGCGGTAATACGTAGGTGGCAAGCGTTGTCCGGATTTATTGGGTTTAAAGGGTGCGTAGGCGGTTCCATAAGTCAGTGGTGAAATACGGCAGCTTAACTGTCGAGGTGCCATTGATACTGCGGAACTTGAGTACAGACGAGGTAGGCGGAATTGACGGTGTAGCGGTGAAATGCTTAGATATCGTCAAGAACACCGATAGCGAAGGCAGCTTACTAGACTGTAACTGACGCTGAGGCACGAAAGTGTGGGGATCAAACAGGATTAGATACCCTGGTAGTCCACACTGTAAACGATGATTACTCGATGTTGGCGATACACAGCCAGCGTCTTAGCAAAAGCGATAAGTAATCCACCTGGGGAGTACGCCCGCAAGGGTGAAACTCAAAGG…	k__Bacteria; p__Proteobacteria; c__Deltaproteobacteria; o__BPC076; f__; g__; s__
denovo19177	0.000342024	0.00010948	0.000475809	0.00449696	4.1333e-05	0.000263438	0.000432531	0.00180663	0.00180536	0.00335218	0.00436235	0.00110985	9.48947e-05	7.31868e-05	GGCCAGCAGCCGCGGTAATACGGAGGGTGCAAGCGTTGTTCGGAATTACTGGGCGTAAAGGGCGTGTAGGCGGTGTGGTAAGTCAGATGTGAAAGCCCTGGGCTTAACCCAGGAAGTGCATTTGAAACTGCCATGCTTGAGTATGGGAGAGGAGAGTGGAATTCCCAGTGTAGAGGTGAAATTCGTAGATATTGGGAGGAACACCCGTGGCGAAGGCGACTCTCTGGACCAATACTGACGCTGAGGCGCGAAAGCGTGGGGAGCAAACAGGATTAGATACCCTGGTAGTCCACGCTGTAAACGATGAGCACTAGGTGTAGCGGGTATTGACCCCTGCTGTGCCGTAGCTAACGCATTAAGTGCTCCGCCTGGGGAGTACGGCCGCAAGGCTAAAACTCA…	k__Bacteria; p__Proteobacteria; c__Deltaproteobacteria; o__Desulfarculales; f__Desulfarculaceae; g__; s__
denovo7309	0.000407798	0.000133809	0.000248719	0.00308227	5.16662e-05	0.000263438	0.000341472	0.00377693	0.00262341	0.00246827	0.0044868	0.000633371	5.93092e-05	6.0989e-05	GGCCAGCAGCCGCGGTAATACGGGGGGTGCTAGCGTTATTCGGAATCATTGGGCGTAAAGGGCGCGTAGGCGGTCTTTTAAGTCAGATGTGAAAGCCCTCGGCTTAACCGAGGAAGTGCATTTGATACTAAGAGACTTGAGTATGGGAGAGGGAAGCGGAATTCCTGGTGTAGCGGTGAAATGCGTAGATATCAGGAGGAACACCGGTGGCGAAGGCGGCTTCCTGGACCAATACTGACGCTGAGGCGCGAAGGCGTGGGGAGCAAACAGGATTAGATACCCTGGTAGTCCACGCAGTAAACGGTGAACACTAGGTGTAGCGGGTATTGACCCCTGCTGTGCCGAAGCTAACGCATTAAGTGTTCCGCCTGGGAAGTACGGCCGCAAGGTTAAAACTCA…	k__Bacteria; p__Proteobacteria; c__Deltaproteobacteria; o__Desulfobacterales; f__Desulfobacteraceae; g__Desulfococcus; s__
denovo83113	0.000644584	0.000206795	0.000108139	0.000126452	3.09997e-05	0.000443055	0.000432531	7.55387e-05	1.41044e-05	0.000750488	0.000170302	1.74322e-05	4.74473e-05	0.000146374	GGCCAGCAGCCGCGGTAAGACAGAGGGTGCAAACGTTGTTCGGAATTACTGGGCGTAAAGCGAGTGTAGGCGGTTCGGTAAGTCGGATGTGAAAGCCCCGGGCTCAACCCGGGAAGTGCACTCGATACTGCCGAGCTAGAGTATCGGAGAGGTTGGTGGAATTCTCGGTGTAGAGGTGAAATTCGTAGATATCGAGAGGAACACCGGTGGCGAAGGCGGCCAACTGGACGAATACTGACGCTGAGACTCGAAAGCGTGGGGAGCAAACAGGATTAGATACCCTGGTAGTCCACGCCGTAAACGATGGGTGCTAGGTGTCGCGGGCTTTGACTCCTGCGGTGCCGTAGCTAACGCATTAAGCACCCCGCCTGGGAAGTACGGCCGCAAGGCTAAAACTCA…	k__Bacteria; p__Proteobacteria; c__Deltaproteobacteria; o__Myxococcales; f__; g__; s__
denovo124556	0.000197322	0.00010948	0.000108139	0.00232356	3.09997e-05	7.18468e-05	0.000159353	0.000383988	0.000507757	0.000425276	0.00089736	0.000435806	3.55855e-05	8.53846e-05	TGCCAGCAGCCGCGGTAATACGGGGGGTGCAAGCGTTGTTCGGAATCATTGGGCGTAAAGCGCGCGCAGGCGGCTTGGTAAGTCAGATGTGAAATCCCTGGGCTTAACCCAGGAAGTGCATTTGATACTGCCTCGCTAGAGTACGGGAGAGGAAAGTGGAATTCCTGGTGTAGAGGTGAAATTCGTAGATATCAGGAGGAACACCGGTGGCGAAGGCGACTTTCTGGCCCGATACTGACGCTCAGGCGCGAAAGCGTGGGGAGCAAACAGGATTAGATACCCTGGTAGTCCACGCTGTAAACGATGTTCACTAGGTGTTGGGGGTATTGACCCTCTCAGTGCCGTAGCTAACGCATTAAGTGAACCGCCTGGGAAGTACGGTCGCAAGACTAAAACTCA…	k__Bacteria; p__Proteobacteria; c__Deltaproteobacteria; o__Syntrophobacterales; f__Syntrophaceae; g__; s__
denovo86875	0.00121024	0.000778523	0.0007029	3.95163e-05	0.000144665	0.000874136	0.0010358	0.000100718	7.05219e-05	0.000125081	0.000131002	1.16215e-05	0.000343993	0.000634286	GGCCAGCAGCCGCGGTAATACGGAGGGTGCAAGCGTTGTTCGGAATTACTGGGCGTAAAGCGCGTGTAGGCGGCCGATTAAGTCTGGTGTGAAAGCCCGGGGCTCACCCCCGGAAGTGCGCTGGAAACTGGTCGGCTAGAGTATGGGAGAGGAAAGTGGAATTCCCGGTGTAGCGGTGAAATGCGTAGATATCGGGAGGAACACCAGCGGCGAAGGCGGCTTTCTGGACCAATACTGACGCTGAGACGCGAAAGCGTGGGGAGCAAACAGGATTAGATACCCTGGTAGTCCACGCCGTAAACGATGAGTACTGGGTGTCGCGGGTAGTTGACCCCTGCGGTGCCGTAGCTAACGCGTTAAGTACTCCGCCTGGGGATTACGGTCGCAAGATTAAAACTC…	k__Bacteria; p__Proteobacteria; c__Deltaproteobacteria; o__Syntrophobacterales; f__Syntrophobacteraceae; g__; s__
denovo97455	0.000197322	2.43288e-05	0.000108139	0.000521615	1.03332e-05	8.38213e-05	0.000136589	0.000705028	0.000246827	0.000391921	0.000989061	0.000133647	3.55855e-05	2.43956e-05	GGCCAGCAGCCGCGGTAATACGGAGGGTGCGAGCGTTGTTCGGAATCATTGGGCGTAAAGGGCGTGTAGGCGGCTGGGTAAGTCTGATGTGAAAGCCCGGGGCTCAACCCTGGAAGTGCATTGGAGACTGCTCGGCTTGAGTACTGGAGAGGATGGGGGAATTCCCGGTGTAGAGGTGAAATTCGTAGAGATCGGGAGGAATACCAGTGGCGAAGGCGCCCATCTGGACGGATACTGACGCTGAGACGCGAAAGCGTGGGGAGCAAACAGGATTAGATACCCTGGTAGTCCACGCTGTAAACGATGAGCACTAGGTGTAGCGGGTATTGACCCCTGCTGTGCCGCAGCTAACGCATTAAGTGCTCCGCCTGGGGATTACGGTCGCAAGACTAAAACTCA…	k__Bacteria; p__Proteobacteria; c__Deltaproteobacteria; o__Syntrophobacterales; f__Syntrophobacteraceae; g__; s__
denovo38341	0.000236786	0.00010948	7.5697e-05	7.90326e-06	1.03332e-05	3.59234e-05	0.000261795	7.55387e-05	2.82087e-05	1.66775e-05	9.82511e-05	5.81074e-06	1.18618e-05	1.21978e-05	ACAGCCGCCGCGGTAATACGGAAGGTGCAAGCGTTAATCGGAATTACTGGGCGTAAAGCGCGCGTAGGCGGCTTGGTAAGTCGGGTGTGAAAGCCCCGGGCTCAACCTGGGAACGGCACTCGATACTGCTGGGCTGGAGTACGAGAGAGGGGGGTGGAATTCCAGGTGTAGCGGTGAAATGCGTAGAGATCTGGAGGAACACCGGTGGCGAAGGCGGCCCCCTGGCTCGATACTGACGCTGAGGTGCGAAAGCGTGGGGAGCAAACAGGATTAGATACCCTGGTAGTCCACGCCGTAAACGATGTCTGCTAGCCGTTGGGGTCCTTGAGGCCTCGGTGGCGCAGCTAACGCGATAAGCAGACCGCCTGGGGAGTACGGCCGCAAGGTTAAAACTCAAAT…	k__Bacteria; p__Proteobacteria; c__Gammaproteobacteria; o__Alteromonadales; f__125ds10; g__; s__
denovo49090	0.000986608	0.000778523	0.000638017	0.000292421	0.000289331	0.000622672	0.00109271	0.000327334	0.000493653	0.000750488	0.00148032	0.000145269	0.000154204	0.00010978	GGCCAGCAGCCGCGGTAATACGGAAGGTGCGAGCGTTAATCGGAATTACTGGGCGTAAAGCGCACGTAGGCGGCTTGGTAAGTCGGATGTGAAAGCCCCGGGCTCAACCTGGGAACTGCATTCGATACTGCTGAGCTAGAGTACGAAAGAGGGGGGTGGAATTCCAGGTGTAGCGGTGAAATGCGTAGAGATCTGGAGGAACACCAGTGGCGAAGGCGGCCCCCTGGTTCGATACTGACGCTGAGGTGCGAAAGCGTGGGGAGCAAACAGGATTAGATACCCTGGTAGTCCACGCCGTAAACGATGTCTGCTAGCCGTTGGGATCCTTGAGGTTTCGGTGGCGCAGCTAACGCGATAAGCAGACCGCCTGGGGAGTACGGCCGCAAGGTTAAAACTCAA…	k__Bacteria; p__Proteobacteria; c__Gammaproteobacteria; o__Alteromonadales; f__125ds10; g__; s__
denovo17486	0.00130232	0.000997482	0.000832666	0.000150162	2.06665e-05	0.000526877	0.00157077	0.000339924	0.000331453	5.00325e-05	0.000334054	5.22967e-05	0.000818467	0.000182967	GGCCAGCAGCCGCGGTAATACGGAGGGTGCGAGCGTTAATCGGAATTACTGGGCGTAAAGCGCGCGTAGGCGGTTTGTTAAGTCGGATGTGAAATCCCCGGGCTCAACCTGGGAATGGCATTCGATACTGGCCGACTAGAGTACGAGAGAGGGAGGTAGAATTCCACGTGTAGCGGTGAAATGCGTAGATATGTGGAGGAATACCGGTGGCGAAGGCGGCCTCCTGGCTCGATACTGACGCTGAGGTGCGAAAGCGTGGGTAGCAAACAGGATTAGATACCCTGGTAGTCCACGCCGTAAACGATGTCTACTAGCCGTTGGGAGACTTGATTTCTTAGTGGCGCAGCTAACGCACTAAGTAGACCGCCTGGGGAGTACGGCCGCAAGGTTAAAACTCAA…	k__Bacteria; p__Proteobacteria; c__Gammaproteobacteria; o__Alteromonadales; f__OM60; g__; s__
denovo89514	0.00315715	0.00210444	0.0017194	0.00133565	0.000165332	0.00214343	0.00273177	0.00192624	0.00118477	0.00124247	0.00158512	0.000552021	0.00301291	0.00154912	GGCCAGCAGCCGCGGTAATACGGAGGGTGCGAGCGTTAATCGGAATTACTGGGCGTAAAGCGCGCGTAGGTGGTTTGTTAAGTCAGCTGTGAAAGCCCCGGGCTCAACCTGGGAACTGCAGTTGATACTGGCCGACTAGAGTACGAGAGAGGGAGGTAGAATTCCATGTGTAGCGGTGAAATGCGTAGATATATGGAGGAATACCGGTGGCGAAGGCGGCCTCCTGGCTCGATACTGACGCTGAGGTGCGAAAGCGTGGGGATCAAACAGGATTAGATACCCTGGTAGTCCACGCCGTAAACGATGTCTACTAGCCGTTGGGAGACTTGATTTCTTAGTGGCGCAGCTAACGCAATAAGTAGACCGCCTGGGGAGTACGGCCGCAAGGTTAAAACTCAA…	k__Bacteria; p__Proteobacteria; c__Gammaproteobacteria; o__Alteromonadales; f__OM60; g__; s__
denovo33667	6.57739e-05	2.43288e-05	6.48831e-05	0.000719197	2.06665e-05	3.59234e-05	7.96767e-05	0.000547655	0.000317348	0.000325211	0.00205017	0.000197565	3.55855e-05	2.43956e-05	TGCCAGCAGCCGCGGTAATACGGAGGGTGCAAGCGTTAATCGGAATTACTGGGCGTAAAGCGCGCGTAGGCGGTTGGGTAAGTCAGATGTGAAAGCCCCGGGCTCAACCTGGGAACTGCATTTGATACTGCCCGACTTGAGTATGGTAGAGGGGGGTGGAATTCCCGGAGTAGCGGTGAAATGCGTAGATATCGGGAGGAACACCAGTGGCGAAGGCGGCCCCCTGGACCAATACTGACGCTGAGGTGCGAAAGCGTGGGGAGCAAACAGGATTAGATACCCTGGTAGTCCACGCTGTAAACGATGTCGACTAGCCGTCGGATCCATTTAAGGGTTTGGTGGCGCAGCTAACGCGATAAGTCGACCGCCTGGGGAGTACGGCCGCAAGGTTAAAACTCA…	k__Bacteria; p__Proteobacteria; c__Gammaproteobacteria; o__Chromatiales; f__Chromatiaceae; g__; s__
denovo120230	0.000420953	0.00010948	0.000227091	0.00882795	1.03332e-05	0.00034726	0.000227648	0.00719506	0.0105148	0.00954787	0.040617	0.00451495	0.000142342	1.21978e-05	GGCCAGCAGCCGCGGTAATACGGAAGGTGCGAGCGTTAATCGGAATTACTGGGCGTAAAGCGCGCGTAGGTGGTTCGGTAAGTCGGGTGTGAAAGCCCTGGGCTCAACCTGGGAATTGCATTCGATACTGTCGAGCTAGAGTGTGGTAGAGGGGGGTGGAATTCCAGGTGTAGCGGTGAAATGCGTAGATATCTGGAGGAACACCAGTGGCGAAGGCGGCCCCCTGGACCAACACTGACACTGAGGTGCGAAAGCGTGGGTAGCAAACAGGATTAGATACCCTGGTAGTCCACGCCGTAAACGATGTCAACTAGCCGTTGGATCCGCTTTAAGGGTTTAGTGGCGCAGCTAACGCGATAAGTTGACCGCCTGGGGAGTACGGCCGCAAGGTTAAAACTC…	k__Bacteria; p__Proteobacteria; c__Gammaproteobacteria; o__Chromatiales; f__Chromatiaceae; g__; s__
denovo100012	9.20835e-05	8.51509e-05	2.16277e-05	3.16131e-05	1.03332e-05	3.59234e-05	4.55296e-05	0.000176257	6.34697e-05	5.00325e-05	0.000537106	2.90537e-05	2.37237e-05	1.21978e-05	TGCCAGCAGCCGCGGTAATACGGAGGGTGCAAGCGTTAATCGGAATTACTGGGCGTAAAGCGTGCGTAGGCGGTTCGTTAAGTCAGATGTGAAAGCCCCGGGCTTAACCTGGGAACTGCATTTGAAACTGGCGGACTTGAGTTGAGTAGAGGGGAGTGGAATTTCAGGTGTAGCGGTGAAATGCGTAGATATCTGAAGGAACACCAGTGGCGAAGGCGACTCCCTGGACTCAAACTGACGCTGAGGTACGAAAGCGTGGGTAGCAAACAGGATTAGATACCCTGGTAGTCCACGCTGTAAACGATGTCAACTAGCCGTTGGTTCTATTTACAGAATTAGTGGCGCAGCTAACGCATTAAGTTGACCGCCTGGGGAGTACGGCCGCAAGGTTAAAACTTA…	k__Bacteria; p__Proteobacteria; c__Gammaproteobacteria; o__Methylococcales; f__Crenotrichaceae; g__Crenothrix; s__
denovo11030	0.000144703	1.21644e-05	6.48831e-05	0.00289259	2.06665e-05	7.18468e-05	9.10591e-05	0.00208361	0.00265162	0.00455296	0.00340604	0.00101107	1.18618e-05	1.21978e-05	GGCCAGCAGCCGCGGTAATACGGAGGGTGCGAGCGTTAATCGGAATTACTGGGCGTAAAGCGCGCGTAGGTGGTTAGATCAGTCTGATGTGAAAGCCCCGGGCTTAACCTGGGAATGGCATTGGATACTGTTTAACTGGAGTGTGGTAGAGGGTAGTGGAATTTCCGGTGTAGCAGTGAAATGCGTAGAGATCGGAAGGAACACCAGTGGCGAAGGCGGCTACCTGGACCAACACTGACGCTGAGGTGCGAAAGCGTGGGGAGCAAACAGGATTAGATACCCTGGTAGTCCACGCGGTAAACGATGAGAACTAGCCGTTGGGGGTAATTGAATCTTCAGTGGCGCAGCTAACGCGTTAAGTTCTCCGCCTGGGGAGTACGGCCGCAAGGTTAAAACTCA…	k__Bacteria; p__Proteobacteria; c__Gammaproteobacteria; o__Methylococcales; f__Methylococcaceae; g__; s__
denovo50245	0.000118393	7.29865e-05	0.000118952	0.00125662	5.16662e-05	2.39489e-05	0.000125206	0.00170592	0.00106488	0.00346892	0.00209602	0.000296348	1.18618e-05	1.21978e-05	GGCCAGCAGCCGCGGTAATACGGAGGGTGCGAGCGTTAATCGGAATTACTGGGCGTAAAGCGCGCGTAGGCGGTTCGATCAGTCCGTCGTGAAAGCCCCGGGCTTAACCTGGGAATGGCGGTGGATACTGTCGAGCTAGAGTGTGGTAGAGGGGAGTGGAATTTCCGGTGTAGCAGTGAAATGCGTAGAGATCGGAAGGAACACCAGTGGCGAAGGCGGCTCCCTGGACCAACACTGACGCTGAGGTGCGAAAGCGTGGGGAGCAAACAGGATTAGATACCCTGGTAGTCCACGCTGTAAACGATGAGAACTAGCCGTTGGGCACGATTCAGTGTTTAGTGGCGCAGCTAACGCGATAAGTTCTCCGCCTGGGGAGTACGGCCGCAAGGTTAAAACTCA…	k__Bacteria; p__Proteobacteria; c__Gammaproteobacteria; o__Methylococcales; f__Methylococcaceae; g__Methylocaldum; s__
denovo60018	0.000407798	0.000255453	0.00138417	5.53228e-05	1.03332e-05	0.000227515	0.000330089	0.000484707	0.000458392	2.50163e-05	0.00107421	5.81074e-05	0.000166066	0.000341538	TGCCAGCAGCCGCGGTAATACGGAGGGTGCGAGCGTTAATCGGAATTACTGGGCGTAAAGCGCGCGTAGGCGGTTTGCTAAGTCCGCTGTGAAAGCCCTGGGCTTAACCTGGGAACTGCAGTGGATACTGGCAGGCTAGAGTATGGTAGAGGAGAGTGGAATTTCCGGTGTAGCAGTGAAATGCGTAGAGATCGGAAGGAACACCAGTGGCGAAGGCGGCTCTCTGGACCAATACTGACGCTGAGGTGCGAAAGCGTGGGGAGCAAACAGGATTAGATACCCTGGTAGTCCACGCCGTAAACGATGAGAACTAGCCGTTGGGTTCCTTCGGGAATTTAGTGGCGCAGCTAACGCGATAAGTTCTCCGCCTGGGGAGTACGGCCGCAAGGTTAAAACTCA…	k__Bacteria; p__Proteobacteria; c__Gammaproteobacteria; o__Methylococcales; f__Methylococcaceae; g__Methylocaldum; s__
denovo90890	0.000828751	0.000705536	0.000389299	0.000569035	0.00476363	0.00323311	0.00132036	0.00346848	0.000564175	0.000608729	0.026161	0.006816	0.0479218	0.00583055	GGCCAGCAGCCGCGGTAATACAGAGGGTGCAAGCGTTAATCGGAATTACTGGGCGTAAAGCGCGCGTAGGTGGTTTGTTAAGTTGGATGTGAAATCCCCGGGCTCAACCTGGGAACTGCATTCAAAACTGACAAGCTAGAGTATGGTAGAGGGTGGTGGAATTTCCTGTGTAGCGGTGAAATGCGTAGATATAGGAAGGAACACCAGTGGCGAAGGCGACCACCTGGACTGATACTGACACTGAGGTGCGAAAGCGTGGGGAGCAAACAGGATTAGATACCCTGGTAGTCCACGCCGTAAACGATGTCAACTAGCCGTTGGGAGCCTTGAGCTCTTAGTGGCGCAGCTAACGCATTAAGTTGACCGCCTGGGGAGTACGGCCGCAAGGTTAAAACTCAA…	k__Bacteria; p__Proteobacteria; c__Gammaproteobacteria; o__Pseudomonadales; f__Pseudomonadaceae; g__Pseudomonas; s__
denovo107156	0.000105238	2.43288e-05	7.5697e-05	1.58065e-05	0.000165332	0.00010777	5.6912e-05	0.000151077	1.41044e-05	0.000383583	0.000386454	4.6486e-05	0.000332131	2.43956e-05	TGCCAGCAGCCGCGGTAATACAGAGGGTGCAAGCGTTAATCGGAATTACTGGGCGTAAAGCGCGCGTAGGTGGTTCGTTAAGTTGGATGTGAAATCCCCGGGCTCAACCTGGGAACTGCATCCAAAACTGGCGAGCTAGAGTAGGGCAGAGGGTGGTGGAATTTCCTGTGTAGCGGTGAAATGCGTAGATATAGGAAGGAACACCAGTGGCGAAGGCGACCACCTGGGCTCATACTGACACTGAGGTGCGAAAGCGTGGGGAGCAAACAGGATTAGATACCCTGGTAGTCCACGCCGTAAACGATGTCAACTAGCCGTTGGAATCCTTGAGATTTTAGTGGCGCAGCTAACGCATTAAGTTGACCGCCTGGGGAGTACGGCCGCAAGGTTAAAACTCAA…	k__Bacteria; p__Proteobacteria; c__Gammaproteobacteria; o__Pseudomonadales; f__Pseudomonadaceae; g__Pseudomonas; s__viridiflava
denovo108105	0.00138125	0.00104614	0.000508251	0.000237098	0.00079566	0.00034726	0.00128621	0.000113308	0.000155148	0.00020013	7.20508e-05	0.000110404	0.000462612	0.000853846	GGCCAGCAGCCGCGGTAATACAGAGGGTGCAAGCGTTAATCGGAATTACTGGGCGTAAAGCGCGCGTAGGCCGTCGAGTAAGTCGGATGTGAAATCCCCGGGCTTAACCTGGGAATTGCATTCGATACTGCTTGGCTAGAGTGTGGAAGAGGGAAGCGGAATTTCCGGTGTAGCGGTGAAATGCGTAGATATCGGAAGGAACACCAGTGGCGAAGGCGGCTTCCTGGTCCAACACTGACGCTGAGGCGCGAAAGCGTGGGGAGCGAACAGGATTAGATACCCTGGTAGTCCACGCTGTAAACGATGAGAACTAGATGTTGGGGGGTATAACCCCTCAGTGTCGCAGCTAACGCGTTAAGTTCTCCGCCTGGGGAGTACGGCCGCAAGGTTGAAACTCAA…	k__Bacteria; p__Proteobacteria; c__Gammaproteobacteria; o__Thiotrichales; f__Piscirickettsiaceae; g__; s__
denovo18861	0.000591965	0.000377097	0.000356857	0.00433889	0.000103332	0.000407132	0.000546355	0.00165556	0.0017701	0.00256	0.00230563	0.00188849	0.000308408	0.000329341	GGCCAGCAGCCGCGGTAATACAGAGGGTGCGAGCGTTAATCGGAATTACTGGGCGTAAAGCGCACGTAGTCGGCTTGTCAAGTCGGGTGTGAAATCCCCGGGCTCAACCTGGGAACTGCATCCGAAACTGACTTGCTAGAGTATGGGAGAGGGAGGCGGAATTTCTGGTGTAGCAGTGAAATGCGTAGATATCAGAAGGAACATCAGTGGCGAAGGCGGCCTCCTGGACCAATACTGACGATCAGGTGCGAAAGCGTGGGGAGCAAACAGGATTAGATACCCTGGTAGTCCACGCCCTAAACGATGACAACTGGATGTCGGGAGGGTTTGCCTTCCGGTGTCGTAGCTAACGCGTTAAGTTGTCCGCCTGGGAAGTACGGCCGCAAGGTTGAAACTCAA…	k__Bacteria; p__Proteobacteria; c__Gammaproteobacteria; o__Xanthomonadales; f__Sinobacteraceae; g__; s__
denovo64881	0.000776132	0.000328439	0.000410926	0.00674939	1.03332e-05	0.000395158	0.00080815	0.00721394	0.00889281	0.00729641	0.0198271	0.00321915	0.000154204	3.65934e-05	GGCCAGCAGCCGCGGTAATACAGAGGGTGCGAGCGTTAATCGGAATTACTGGGCGTAAAGCGCACGTAGGCGGCTTGGTATGTCGGGTGTGAAATCCCCGGGCTCAACCTGGGAACTGCATCCGAAACTGCCTTGCTCGAGTATGGGAGAGGGAAGTGGAATTTCCGGTGTAGCGGTGAAATGCGTAGATATCGGAAGGAACATCAGTGGCGAAGGCGACTTCCTGGACCAATACTGACGCTCAGGTGCGAAAGCGTGGGGAGCAAACAGGATTAGATACCCTGGTAGTCCACGCCCTAAACGATGACAACTGGATGTCGGGAGGGTTTGCCTTCCGGTGTCGTAGCTAACGCGTTAAGTTGTCCGCCTGGGAAGTACGGCCGCAAGGTTGAAACTCAA…	k__Bacteria; p__Proteobacteria; c__Gammaproteobacteria; o__Xanthomonadales; f__Sinobacteraceae; g__; s__
denovo108994	0.000513036	0.000364932	0.000346043	2.37098e-05	0.000268664	0.00034726	0.000227648	6.29489e-05	0.000126939	5.00325e-05	0.000144102	2.3243e-05	0.000438888	0.000304945	TGCCAGCAGCCGCGGTAATACGAAGGGTGCTAGCGTTATTCGGAATTATTGGGCGTAAAGGGCGCGTAGGTGGCATGTTAAGTTTGCTGTTAAATCTTCCAGCCTAACTGGAAAACTGCAGCAAAAACTGGCAAGCTAGAGTGTAAGAGAGAGAAGTGGAATTCTCGGAGTAGCGGTAAAATGCGTAGATCTCGAGAGGAACACCGATGGCGAAGGCAGCTTCTTGGCTTACTACTGACACTGAGGCGCGAAAGCGTGGGGAGCAAACAGGATTAGATACCCTGGTAGTCCACGCTGTAAACGATGATCACTAGATGTTAGTTCTGCTTAGCAGAATTAGTGTCGCAGCTAACGCGTTAAGTGATCCGCCTGGGAAGTACGGTCGCAAGGCTAAAACTC…	k__Bacteria; p__TM6; c__; o__; f__; g__; s__
denovo128362	0.000381489	3.64932e-05	0.000389299	7.90326e-06	0.00044433	0.000179617	0.000113824	0.000119603	3.52609e-05	2.50163e-05	1.96502e-05	1.74322e-05	9.48947e-05	0.000304945	GGCCAGCAGCCGCGGTAATACGAAGGTCCCGAGCGTTGTTCGGAATCACTGGGCGTAAAGGGAGCGTAGGCGGCGCGGTAAGTCAGATGTGAAATCCCGGGGCTCAACCCCGGAACTGCATCCGATACTGCCGTGCTAGAGGATTGGAGAGGTAGCTGGAATTCTTGGTGTAGCAGTGAAATGCGTGGATATCAAGAGGAACACTCGTGGCGAAAGCGAGCTACTGGACAACTCCTGACGCTGAGGCTCGAAGGCCAGGGTAGCGAAAGGGATTAGATACCCCTGTAGTCCTGGCAGTAAACGGTGCACGCTTGGTGTGAGGGGAATCGACCCCCCTTGTGCCGGAGCTAACGCGTTAAGCGTGCCGCCTGGGAAGTACGGTCGCAAGACTAAAACTCA…	k__Bacteria; p__Verrucomicrobia; c__Verrucomicrobiae; o__Verrucomicrobiales; f__Verrucomicrobiaceae; g__Luteolibacter; s__
denovo90471	7.89287e-05	8.51509e-05	0.000129766	1.58065e-05	1.03332e-05	2.39489e-05	4.55296e-05	5.03591e-05	1.41044e-05	8.33875e-06	4.58505e-05	5.81074e-06	1.18618e-05	6.0989e-05	TGTGTCAGCCGCCGCGGTAATACGTGGGGTGCAAGCATTAATCGGATTTATTGGGCGTAAAGGGTGCGTAGGCGGATCTGTAAGTGGGATGTGAAATCCCGGGGCTTAACCCCGGAACTGCATTCCATACTGCTGATCTTGAGGGTAGACGGGGAGAATAGAATTCCACATGTAGCGGTGAAATGCGTAGATATGTGGAAGAATACCGGTGGCGTAGGCGATTCTCTAGTTTATACCTGACGCTGGGGCACGAAAGCTGGGGGAGCAAACAGGATTAGATACCCTGGTAGTCCCAGCCGTAAACTATGCATACTTGGTGTAGCTAGGCTCAACCCTAGCTGTGCCGGAGCTAACGCGTTAAGTATGCCGCCTGGGGAGTACAGTCGCAAGGCTGAAACT…	Unassigned
