# Supplementary material for: Agricultural Risk Factors Influence Microbial Ecology in Honghu Lake
Source: Genomics Proteomics Bioinformatics. 2019 Apr 23;17(1):76–90. doi: 10.1016/j.gpb.2018.04.008 (PMC6520916; doi:10.1016/j.gpb.2018.04.008)
Supplement: Supplementary Table S8 [file mmc23.xlsx]

## Sheet: Sheet1
Table S8 CCA Values for different environmental variables of water samples from Honghu lake
Note: T, temperature; nLF Cond, Temperature compensated conductivity; Sal, salinity; DO, dissolved oxygen; ORP, Oxidation-Reduction Potential; Tur, Turbidity; Chl-a, Chlorophyll-a; fDOM, fluorescent dissolved organic matter; TP, total phosphorus; TN, total nitrogen; NO3--N, nitrate nitrogen; NO2--N, nitrite nitrogen; NH4+-N, ammonia nitrogen; PO43--P, orthophosphate; CODMn, potassium permanganate…
Environmental factors	CA1	CA2	r2	Pr (>r)	Significance
T	0.01983	0.9998	0.0803	0.648
nLFCond	-0.22629	0.97406	0.3479	0.105
Sal	-0.25123	0.96793	0.3329	0.118
DO	0.79994	-0.60008	0.6612	0.004	**
pH	0.98748	-0.15776	0.5969	0.004	**
ORP	-0.9869	0.16131	0.5758	0.004	**
Tur	-0.67853	-0.73457	0.6399	0.015	*
Chl-a	-0.29499	-0.9555	0.6826	0.004	**
fDOM	-0.40063	0.91624	0.2622	0.195
TP	-0.87827	-0.47816	0.4996	0.031	*
TN	-0.91892	0.39445	0.7375	0.005	**
NO3--N	-0.71804	0.696	0.3754	0.112
NO2--N	-0.70415	0.71005	0.4227	0.089	.
NH4+-N	-0.789	0.61439	0.6409	0.005	**
PO43--P	-0.58263	0.81274	0.5147	0.066	.
CODMn	-0.53341	-0.84585	0.4763	0.047	*
Significance codes：	‘***’: 0.001	‘**’: 0.01	‘*’: 0.05	‘.’: 0.1
Permutation:	free
Number of permutations:	999
