# Supplementary material for: Agricultural Risk Factors Influence Microbial Ecology in Honghu Lake
Source: Genomics Proteomics Bioinformatics. 2019 Apr 23;17(1):76–90. doi: 10.1016/j.gpb.2018.04.008 (PMC6520916; doi:10.1016/j.gpb.2018.04.008)
Supplement: Supplementary Table S9 [file mmc24.xlsx]

## Sheet: Sheet1
Table S9 CCA Values for different environmental variables of sediment samples from Honghu lake
Note: S and Sed, sediment; L, Lake; P, Pond; R, River; Sed-ORP, oxidation-reduction potential; Sed-OM, the organic matter content; Sed-NH4+-N, ammonia nitrogen; Sed-LP, labile phosphorus; Sed-TN, total nitrogen; Sed-TP, total phosphorus."**" represents P < 0.01 and "***" represents P < 0.001.
Environmental factors	CA1	CA2	r2	Pr (>r)	Significance
Sed-ORP	-0.65906	-0.75209	0.352	0.113
Sed-pH	-0.81686	-0.57684	0.1563	0.408
Sed-OM	0.89805	-0.43989	0.7303	0.002	**
Sed-NH4+-N	0.99997	0.00776	0.4383	0.073	.
Sed-LP	0.99718	-0.07503	0.5247	0.033	*
Sed-TN	0.93066	-0.36588	0.8234	0.001	***
Sed-TP	-0.45009	0.89298	0.6708	0.014	*
Significance codes:	‘***’: 0.001	‘**’: 0.01	‘*’: 0.05	‘.’: 0.1
Permutation:	free
Number of permutations:	999
